# Supplementary material for: Age-associated DNA methylation changes in immune genes, histone modifiers and chromatin remodeling factors within 5 years after birth in human blood leukocytes
Source: Clin Epigenetics. 2015 Mar 26;7(1):34. doi: 10.1186/s13148-015-0064-6 (PMC4396570; doi:10.1186/s13148-015-0064-6)
Supplement: Additional file 1: — A catalogue of the age-modified CpG sites identified in this study. [file 13148_2015_64_MOESM1_ESM.xlsx]

## Sheet: analyzed
Addtional file 1. A catalog of the age-modified CpG sites identified in this study
ILMNID	GENOME_BUILD	CHR	MAPINFO	COORDINATE_36	STRAND	PROBE_SNPS	PROBE_SNPS_10	UCSC_REFGENE_NAME	UCSC_REFGENE_ACCESSION	UCSC_REFGENE_GROUP	UCSC_CPG_ISLANDS_NAME	RELATION_TO_UCSC_CPG_ISLAND	PHANTOM	DMR	ENHANCER	HMM_ISLAND	REGULATORY_FEATURE_NAME	REGULATORY_FEATURE_GROUP	DHS	CHROMOSOME	POSITION	logFC	effect	t	P.Value	adj.P.Val	B	cell signature	SNP in probe
cg26642510	37	19	6501778	6452778	R			TUBB4	NM_006087	Body	chr19:6502090-6502411	N_Shore		DMR	NA	19:6452436-6453504	19:6501438-6502875	Unclassified	TRUE	19	6501778	-0.0481173	-1	-7.151504798	1.20E-09	1.95e-06	11.13386242	no	no
cg05212706	37	14	100204072	99273825	R			.			chr14:100204040-100204262	Island			TRUE		14:100204022-100204131	Unclassified_Cell_type_specific	TRUE	14	100204072	-0.0466881	-1	-6.62960464	9.51E-09	7.25e-06	9.074821396	no	no
cg03324578	37	3	46887918	46862922	R			.			chr3:46887628-46887919	Island			TRUE		3:46886620-46888114	Unclassified	TRUE	3	46887918	-0.0440782	-1	-6.875517007	3.59E-09	3.98e-06	10.04250451	no	no
cg10536999	37	7	26193109	26159634	F			NFE2L3	NM_004289	Body	chr7:26191794-26192757	S_Shore		RDMR	NA	7:26159491-26159644			NA	7	26193109	-0.0423407	-1	-6.515227854	1.49E-08	9.7e-06	8.626676898	no	no
cg13806966	37	9	139923567	139043388	R		rs75768719	ABCA2;C9orf139;ABCA2	NM_001606;NM_207511;NM_212533	TSS1500;5'UTR;TSS200	chr9:139925243-139925996	N_Shore			NA		9:139923224-139924169	Promoter_Associated	NA	9	139923567	-0.0414115	-1	-6.779790326	5.25E-09	5.06e-06	9.665199141	no	no
cg02809401	37	11	65326208	65082784	R			LTBP3;LTBP3;LTBP3	NM_021070;NM_001130144;NM_001164266	TSS1500;TSS1500;TSS1500	chr11:65325081-65326209	Island			NA		11:65324388-65326465	Unclassified	NA	11	65326208	-0.0411971	-1	-6.449801299	1.93E-08	1.13e-05	8.370962609	no	no
cg00275557	37	17	25659820	22683947	F			.			chr17:25659784-25660164	Island			TRUE	17:22683921-22684517	17:25659310-25660649	Promoter_Associated	NA	17	25659820	-0.040876	-1	-6.956023655	2.61E-09	3.27e-06	10.36035368	no	no
cg16146033	37	11	62767323	62523899	R			SLC22A8	NM_004254	Body					NA				NA	11	62767323	-0.040851	-1	-7.455060844	3.57E-10	9.16e-07	12.33862601	no	no
cg19007269	37	10	105420501	105410491	F			SH3PXD2A	NM_014631	Body	chr10:105420685-105421076	N_Shore		RDMR	TRUE		10:105419167-105420771	Promoter_Associated	NA	10	105420501	-0.0407311	-1	-7.164767885	1.13E-09	1.9e-06	11.1864208	no	no
cg09584521	37	1	117112727	116914250	R			CD58;CD58;CD58	NM_001779;NR_026665;NM_001144822	Body;Body;Body	chr1:117112960-117113883	N_Shore			NA	1:116914139-116914251	1:117112354-117114126	Promoter_Associated	NA	1	117112727	-0.0402094	-1	-6.8349909	4.21E-09	4.39e-06	9.882683167	no	no
cg06753281	37	1	6086652	6009239	F			KCNAB2;KCNAB2	NM_003636;NM_172130	5'UTR;5'UTR	chr1:6086244-6086494	S_Shore			TRUE				TRUE	1	6086652	-0.0399786	-1	-6.706099586	7.02E-09	6.02e-06	9.375265962	no	no
cg21526750	37	14	23291749	22361589	F			.			chr14:23291689-23292278	Island		RDMR	NA	14:22360930-22362088	14:23291749-23293354	Unclassified	TRUE	14	23291749	-0.03847	-1	-6.742704133	6.08E-09	5.47e-06	9.519225881	no	no
cg06870470	37	19	11315767	11176767	F			DOCK6	NM_020812	Body	chr19:11319444-11319753	N_Shelf			NA				TRUE	19	11315767	-0.0384677	-1	-7.363420719	5.14E-10	1.11e-06	11.97456633	no	no
cg02971262	37	9	139925395	139045216	F		rs61730152	C9orf139;FUT7	NM_207511;NM_004479	5'UTR;Body	chr9:139925243-139925996	Island			NA	9:139045026-139045817			NA	9	139925395	-0.0384487	-1	-7.928412569	5.39E-11	2.94e-07	14.22142197	no	no
cg12713583	37	19	940724	891724	R			ARID3A	NM_005224	Body	chr19:940723-942490	Island			TRUE		19:940610-941616	Unclassified	NA	19	940724	-0.0383558	-1	-8.539282199	4.74E-12	5.01e-08	16.64838887	no	no
cg11039241	37	17	186214	186214	R			RPH3AL	NM_006987	5'UTR	chr17:185075-185296	S_Shore			NA	17:185730-186314	17:185498-186563	Unclassified_Cell_type_specific	NA	17	186214	-0.0382973	-1	-7.58123024	2.16E-10	6.75e-07	12.8402116	no	no
cg03157226	37	19	10654180	10515180	F			ATG4D	NM_032885	TSS1500	chr19:10654228-10655042	N_Shore			NA	19:10515180-10516223	19:10653996-10655242	Promoter_Associated	NA	19	10654180	-0.0381534	-1	-6.850290655	3.97E-09	4.24e-06	9.943005455	no	no
cg04152629	37	12	49211867	47498134	R			CACNB3	NM_000725	TSS1500	chr12:49212162-49212642	N_Shore			NA		12:49211518-49213860	Unclassified	NA	12	49211867	-0.037994	-1	-6.669678432	8.11E-09	6.57e-06	9.232147916	no	no
cg12613618	37	11	63656088	63412664	F			MARK2;MARK2;MARK2;MARK2;MARK2;MARK2	NM_004954;NM_017490;NM_001039469;NM_017490;NM_001163297;NM_001163296	Body;1stExon;Body;5'UTR;Body;Body			low-CpG:63412605-63412680		TRUE		11:63655658-63656430	Promoter_Associated	TRUE	11	63656088	-0.0375538	-1	-6.454388986	1.90E-08	1.12e-05	8.388877265	no	no
cg06913958	37	1	85744641	85517229	F			BCL10	NM_003921	TSS1500	chr1:85741865-85742535	S_Shelf			NA				TRUE	1	85744641	-0.0374415	-1	-7.890259189	6.28E-11	3.21e-07	14.0696222	no	no
cg02840794	37	10	103825777	103815767	F			HPS6	NM_024747	1stExon	chr10:103824894-103825778	Island			NA		10:103824577-103826163	Promoter_Associated	NA	10	103825777	-0.0373959	-1	-6.489876406	1.65E-08	1.03e-05	8.527535469	no	no
cg26786924	37	2	219187654	218895898	R			PNKD;PNKD	NM_022572;NM_015488	TSS1500;Body	chr2:219187653-219188251	Island			NA	2:218895811-218896495	2:219187103-219188402	Promoter_Associated	NA	2	219187654	-0.0373208	-1	-6.516867733	1.48E-08	9.68e-06	8.63309239	no	no
cg20395773	37	3	141120919	142603609	R			ZBTB38	NM_001080412	5'UTR	chr3:141120983-141121678	N_Shore	high-CpG:142603494-142604107		NA	3:142603486-142604592	3:141120543-141122158	Promoter_Associated_Cell_type_specific	TRUE	3	141120919	-0.0370876	-1	-6.865197486	3.74E-09	4.08e-06	10.0017959	no	no
cg05927830	37	2	65100670	64954174	R			.							NA	2:64953983-64954273	2:65100501-65101485	Unclassified	TRUE	2	65100670	-0.0370657	-1	-6.745981623	6.00E-09	5.44e-06	9.532121502	no	no
cg08719289	37	1	41328378	41100965	R			CITED4	NM_133467	TSS1500	chr1:41326949-41328285	S_Shore			NA		1:41327969-41328384	Promoter_Associated	NA	1	41328378	-0.0368488	-1	-6.902736082	3.22E-09	3.7e-06	10.14991664	no	no
cg26250154	37	2	241562424	241211097	R		rs78240220	.			chr2:241562469-241562910	N_Shore			NA	2:241211082-241211278	2:241562300-241562795	Unclassified_Cell_type_specific	NA	2	241562424	-0.0367574	-1	-7.071699375	1.64E-09	2.42e-06	10.81780738	no	no
cg03433048	37	17	4806453	4747232	F			CHRNE	NM_000080	TSS200	chr17:4802265-4805402	S_Shore			NA		17:4805744-4807225	Unclassified	NA	17	4806453	-0.0366711	-1	-7.191116602	1.02E-09	1.78e-06	11.29085992	no	no
cg20762729	37	21	30451398	29373269	F			C21orf7	NM_020152	TSS1500					TRUE		21:30451335-30451793	Unclassified_Cell_type_specific	NA	21	30451398	-0.0366163	-1	-7.595484919	2.04E-10	6.5e-07	12.89690084	no	no
cg24044052	37	2	231191662	230899906	R			SP140L	NM_138402	TSS1500					NA		2:231191488-231192367	Promoter_Associated	TRUE	2	231191662	-0.0365336	-1	-7.562254687	2.32E-10	7.04e-07	12.76475343	no	no
cg11859584	37	19	3361374	3312374	F			NFIC	NM_205843	Body	chr19:3358495-3361248	S_Shore			NA	19:3309496-3312440			NA	19	3361374	-0.0364933	-1	-7.183114403	1.05E-09	1.81e-06	11.25913785	no	no
cg17344040	37	11	64626220	64382796	R			EHD1	NM_006795	Body	chr11:64621207-64622246	S_Shelf			NA		11:64626202-64626787	Gene_Associated_Cell_type_specific	NA	11	64626220	-0.0364167	-1	-7.569270205	2.26E-10	6.95e-07	12.79265058	no	no
cg26306437	37	20	24930041	24878041	F	rs73342985		CST7;CST7	NM_003650;NM_003650	1stExon;5'UTR					NA		20:24929462-24930064	Promoter_Associated_Cell_type_specific	NA	20	24930041	-0.036332	-1	-7.665660706	1.54E-10	5.34e-07	13.17602573	no	no
cg16178415	37	10	82265445	82255425	F			TSPAN14;TSPAN14	NM_030927;NM_001128309	Body;Body					TRUE		10:82264489-82265823	Promoter_Associated	TRUE	10	82265445	-0.036297	-1	-6.533968995	1.39E-08	9.23e-06	8.700012995	no	no
cg10187879	37	6	32223208	32331186	F		rs6924730	.							TRUE		6:32222378-32223405	Unclassified	TRUE	6	32223208	-0.0362428	-1	-6.908273393	3.15E-09	3.66e-06	10.17177463	no	no
cg13159566	37	12	82752887	81277018	F	rs11379689		CCDC59;CCDC59;C12orf26	NR_033192;NM_014167;NM_032230	TSS1500;TSS1500;Body	chr12:82752004-82752746	S_Shore			NA		12:82751727-82753413	Promoter_Associated	NA	12	82752887	-0.0362071	-1	-6.631407907	9.44E-09	7.25e-06	9.081897537	no	no
cg00430895	37	18	13136340	13126340	F			.			chr18:13136596-13137564	N_Shore		DMR	NA	18:13126167-13126341			TRUE	18	13136340	-0.036127	-1	-7.053972398	1.76E-09	2.53e-06	10.74765084	no	no
cg06204948	37	11	63656090	63412666	F			MARK2;MARK2;MARK2;MARK2;MARK2;MARK2	NM_004954;NM_017490;NM_001039469;NM_017490;NM_001163297;NM_001163296	Body;1stExon;Body;5'UTR;Body;Body			low-CpG:63412605-63412680		TRUE		11:63655658-63656430	Promoter_Associated	TRUE	11	63656090	-0.03551	-1	-7.855557779	7.21E-11	3.43e-07	13.93155177	no	no
cg08558323	37	6	43097370	43205348	R			PTK7;PTK7;PTK7;PTK7	NM_002821;NM_152881;NM_152882;NM_152880	Body;Body;Body;Body					TRUE		6:43097147-43098429	Unclassified	TRUE	6	43097370	-0.0355042	-1	-9.92897334	2.04E-14	1.98e-09	22.09883587	no	no
cg11436362	37	11	67053929	66810505	F			ADRBK1	NM_001619	3'UTR	chr11:67052394-67053110	S_Shore			NA	11:66810405-66810506	11:67053490-67054392	Promoter_Associated_Cell_type_specific	NA	11	67053929	-0.0355006	-1	-7.743121698	1.13E-10	4.46e-07	13.48419053	no	no
cg03310939	37	7	101688730	101475450	F			CUX1;CUX1;CUX1	NM_181500;NM_181552;NM_001913	Body;Body;Body					TRUE	7:101475348-101475466			TRUE	7	101688730	-0.0354122	-1	-7.656965337	1.59E-10	5.42e-07	13.14143634	no	no
cg11217865	37	5	139227318	139207502	R			NRG2;NRG2;NRG2;NRG2	NM_013983;NM_004883;NM_013981;NM_013982	3'UTR;3'UTR;3'UTR;3'UTR	chr5:139227605-139228279	N_Shore			NA				TRUE	5	139227318	-0.0352803	-1	-8.970914986	8.61E-13	2.09e-08	18.35493999	no	no
cg03127563	37	8	38385808	38504965	R			C8orf86	NM_207412	Body					TRUE				TRUE	8	38385808	-0.0350441	-1	-7.076656612	1.61E-09	2.39e-06	10.83742945	no	no
cg12526298	37	17	17875168	17815893	R			TOM1L2;LRRC48;LRRC48;LRRC48;LRRC48;TOM1L2	NM_001033551;NM_031294;NM_001130090;NM_001130092;NM_001130091;NM_001082968	Body;TSS1500;TSS1500;TSS1500;TSS1500;Body	chr17:17875167-17875933	Island			NA		17:17875049-17876571	Promoter_Associated	NA	17	17875168	-0.0349795	-1	-7.974559877	4.49E-11	2.75e-07	14.40501451	no	no
cg26635214	37	16	30996483	30903984	R			HSD3B7;HSD3B7;HSD3B7	NM_001142777;NM_025193;NM_001142778	TSS200;TSS200;TSS200					NA		16:30995842-30996942	Gene_Associated	NA	16	30996483	-0.0349223	-1	-6.758997714	5.70E-09	5.29e-06	9.58334382	no	no
cg13264616	37	8	22530654	22586599	R			.			chr8:22526298-22526757	S_Shelf			TRUE		8:22530461-22531011	Unclassified	NA	8	22530654	-0.0348168	-1	-6.464051691	1.83E-08	1.1e-05	8.426617568	no	no
cg02396676	37	3	45067564	45042568	F			CLEC3B	NM_003278	TSS200					TRUE				NA	3	45067564	-0.0345432	-1	-10.27875109	5.33E-15	8.62e-10	23.44612538	no	no
cg07116972	37	3	32463713	32438717	R			CMTM7;CMTM7	NM_138410;NM_181472	Body;Body					TRUE				TRUE	3	32463713	-0.034521	-1	-7.046092222	1.82E-09	2.58e-06	10.71647004	no	no
cg27145042	37	16	25026956	24934457	R			ARHGAP17;ARHGAP17	NM_018054;NM_001006634	TSS1500;TSS1500	chr16:25026067-25026538	S_Shore			NA		16:25025417-25027025	Promoter_Associated	TRUE	16	25026956	-0.0343696	-1	-6.56300329	1.24E-08	8.49e-06	8.813701901	no	no
cg05162032	37	7	6310773	6277298	R			CYTH3	NM_004227	Body	chr7:6311322-6312526	N_Shore		RDMR	NA		7:6310431-6311680	Unclassified	TRUE	7	6310773	-0.0342153	-1	-6.72135935	6.61E-09	5.79e-06	9.435265709	no	no
cg02590287	37	X	106161451	106048107	R			CLDN2;CLDN2	NM_001171092;NM_001171095	5'UTR;TSS200					NA				NA	X	106161451	-0.0340934	-1	-9.675208573	5.46E-14	3.34e-09	21.11429522	no	no
cg03717830	37	6	30182244	30290223	R			TRIM26	NM_003449	TSS1500	chr6:30180933-30182187	S_Shore			NA		6:30182063-30182404	Promoter_Associated	TRUE	6	30182244	-0.0337609	-1	-6.452052126	1.92E-08	1.12e-05	8.379751655	no	no
cg00241638	37	8	144097644	144169019	F			LOC100133669	NR_026913	Body	chr8:144099456-144099731	N_Shore			NA		8:144096490-144098064	Unclassified	TRUE	8	144097644	-0.0337043	-1	-7.493121071	3.06E-10	8.34e-07	12.48989675	no	no
cg06236061	37	12	110317318	108801701	F	rs11068741		GLTP	NM_016433	Body	chr12:110318011-110318778	N_Shore			NA		12:110316891-110319072	Promoter_Associated	NA	12	110317318	-0.0336904	-1	-6.568033813	1.21E-08	8.44e-06	8.833408863	no	no
cg05599550	37	17	48711902	46066901	F			ABCC3;ABCC3	NM_001144070;NM_003786	TSS1500;TSS1500	chr17:48712050-48712705	N_Shore			NA	17:46066901-46067692	17:48711364-48711942	Unclassified_Cell_type_specific	TRUE	17	48711902	-0.0336698	-1	-6.866856426	3.71E-09	4.06e-06	10.00833958	no	no
cg06663644	37	19	40971204	45663044	R			BLVRB	NM_000713	Body	chr19:40971476-40973393	N_Shore			NA		19:40970262-40971386	Promoter_Associated	NA	19	40971204	-0.03351	-1	-7.283009135	7.08E-10	1.38e-06	11.65534348	no	no
cg12063847	37	6	158184542	158104530	F			.							TRUE				TRUE	6	158184542	-0.0334608	-1	-7.593717436	2.05E-10	6.51e-07	12.88987157	no	no
cg08909806	37	22	43548696	41878640	F		rs72619547	TSPO;TSPO	NM_000714;NM_007311	5'UTR;5'UTR	chr22:43547319-43548169	S_Shore			NA		22:43548575-43548837	Promoter_Associated	NA	22	43548696	-0.0333128	-1	-9.256390744	2.80E-13	1.05e-08	19.47772798	no	no
cg01456243	37	15	91478982	89279986	F			UNC45A;UNC45A	NM_001039675;NM_018671	Body;Body	chr15:91478117-91478983	Island			NA				NA	15	91478982	-0.0330766	-1	-6.755556351	5.77E-09	5.31e-06	9.569799578	no	no
cg07114810	37	12	7070679	6940940	R			.							TRUE	12:6940819-6941051	12:7069947-7071841	Promoter_Associated	NA	12	7070679	-0.0330521	-1	-6.926698597	2.93E-09	3.54e-06	10.24452205	no	no
cg14196790	37	5	131705035	131732934	R			SLC22A5	NM_003060	TSS1500	chr5:131705169-131705971	N_Shore			NA		5:131704781-131706135	Promoter_Associated	NA	5	131705035	-0.0328634	-1	-7.101186487	1.46E-09	2.23e-06	10.93454563	no	no
cg15829826	37	11	65153860	64910436	F			FRMD8	NM_031904	TSS200	chr11:65153726-65154606	Island			NA	11:64910324-64911147	11:65153678-65154647	Promoter_Associated	NA	11	65153860	-0.0328138	-1	-6.785543734	5.13E-09	5e-06	9.687855297	no	no
cg16958524	37	3	119187511	120670201	F			KTELC1;KTELC1	NR_024265;NM_152305	TSS1500;TSS1500	chr3:119187747-119188308	N_Shore			NA		3:119187358-119188910	Promoter_Associated_Cell_type_specific	NA	3	119187511	-0.0328071	-1	-6.714547849	6.79E-09	5.86e-06	9.408481032	no	no
cg16928994	37	2	178977002	178685248	F			RBM45	NM_152945	TSS200	chr2:178977078-178977828	N_Shore			NA		2:178976605-178978598	Promoter_Associated	NA	2	178977002	-0.0328017	-1	-6.768070791	5.49E-09	5.19e-06	9.619057756	no	no
cg14147151	37	9	138948000	138087821	R			NACC2	NM_144653	5'UTR	chr9:138941470-138944021	S_Shelf			NA				NA	9	138948000	-0.032559	-1	-7.990136716	4.22E-11	2.64e-07	14.46698135	no	no
cg25459558	37	6	33161290	33269268	F	rs74648076		COL11A2;COL11A2;COL11A2;COL11A2	NM_080679;NM_001163771;NM_080681;NM_080680	TSS1500;TSS1500;TSS1500;TSS1500	chr6:33160945-33161337	Island			NA	6:33268582-33269312			TRUE	6	33161290	-0.0325454	-1	-6.842288737	4.09E-09	4.32e-06	9.911454053	no	no
cg10959711	37	1	153509096	151775720	R			S100A6	NM_014624	TSS1500	chr1:153508424-153508840	S_Shore			NA		1:153507457-153509370	Promoter_Associated	NA	1	153509096	-0.0325352	-1	-6.833905874	4.23E-09	4.4e-06	9.878405935	no	no
cg00151922	37	20	10652103	10600103	R			JAG1	NM_000214	Body	chr20:10652573-10655611	N_Shore			NA				NA	20	10652103	-0.0325208	-1	-7.034269536	1.91E-09	2.66e-06	10.6696962	no	no
cg24185397	37	17	25659609	22683736	F			.			chr17:25659784-25660164	N_Shore			TRUE		17:25659310-25660649	Promoter_Associated	NA	17	25659609	-0.0324715	-1	-8.473523363	6.16E-12	6.23e-08	16.38764267	no	no
cg15572436	37	11	62767169	62523745	F			SLC22A8	NM_004254	Body					NA				NA	11	62767169	-0.0324293	-1	-8.316864253	1.15E-11	9.78e-08	15.7658403	no	no
cg26027170	37	17	37394705	34648231	F		rs76465880	.							TRUE		17:37394435-37396470	Promoter_Associated	TRUE	17	37394705	-0.0324243	-1	-6.714420969	6.80E-09	5.86e-06	9.407982146	no	no
cg21837069	37	1	1369466	1359329	R			VWA1;VWA1	NM_199121;NM_022834	TSS1500;TSS1500	chr1:1370767-1371449	N_Shore			TRUE				NA	1	1369466	-0.0323637	-1	-6.81050123	4.64E-09	4.69e-06	9.786166198	no	no
cg23260877	37	5	179742954	179675560	R			GFPT2	NM_005110	Body	chr5:179740710-179741121	S_Shore			NA		5:179742583-179743169	Unclassified	TRUE	5	179742954	-0.0322411	-1	-6.996558293	2.22E-09	2.96e-06	10.52055721	no	no
cg03075605	37	11	96123810	95763458	F			JRKL;JRKL;CCDC82	NM_003772;NM_003772;NM_024725	5'UTR;1stExon;TSS1500	chr11:96122536-96123587	S_Shore		RDMR	NA		11:96122433-96123883	Promoter_Associated	NA	11	96123810	-0.0321965	-1	-8.778296893	1.84E-12	3.19e-08	17.59455449	no	no
cg03399783	37	3	69062163	69144853	R			C3orf64	NM_173654	5'UTR	chr3:69062159-69063190	Island			TRUE	3:69144712-69145899	3:69061753-69063647	Promoter_Associated	NA	3	69062163	-0.0321316	-1	-6.780654869	5.23E-09	5.06e-06	9.668603422	no	no
cg09151742	37	12	122018897	120503280	R			KDM2B;KDM2B;KDM2B	NM_032590;NM_032590;NM_001005366	5'UTR;1stExon;TSS1500	chr12:122016170-122017693	S_Shore	low-CpG:120503262-120503513		NA	12:120503188-120503547			NA	12	122018897	-0.0321289	-1	-6.535493093	1.38E-08	9.23e-06	8.705978629	no	no
cg13919466	37	1	32135498	31908085	F			COL16A1	NM_001856	Body					TRUE		1:32135426-32136756	Unclassified	TRUE	1	32135498	-0.0320959	-1	-7.914466569	5.70E-11	3.02e-07	14.16593629	no	no
cg12036735	37	8	20169916	20214196	F			.							TRUE				NA	8	20169916	-0.0320612	-1	-6.978368923	2.38E-09	3.11e-06	10.44865473	no	no
cg12361987	37	7	50109467	50080013	R			ZPBP;ZPBP	NM_001159878;NM_007009	Body;Body				DMR	NA		7:50108608-50109707	Unclassified	NA	7	50109467	-0.0319866	-1	-8.588830974	3.90E-12	4.4e-08	16.84474445	no	no
cg21322248	37	15	77289047	75076102	R			PSTPIP1	NM_003978	Body					TRUE		15:77289022-77289736	Promoter_Associated	TRUE	15	77289047	-0.0318129	-1	-6.956654921	2.60E-09	3.27e-06	10.36284778	no	no
cg21972382	37	2	29339076	29192580	F			CLIP4	NM_024692	5'UTR	chr2:29337983-29338909	S_Shore		CDMR	NA	2:29191342-29192596			NA	2	29339076	-0.0317845	-1	-6.512005532	1.51E-08	9.77e-06	8.614071471	no	no
cg08813888	37	2	662396	652396	F	rs72003364		.			chr2:660666-660909	S_Shore			NA	2:652396-652444			NA	2	662396	-0.0317107	-1	-7.794031279	9.22E-11	3.93e-07	13.68674635	no	no
cg26840590	37	6	33379330	33487308	F			PHF1;PHF1;PHF1	NM_024165;NM_002636;NR_027692	5'UTR;5'UTR;Body	chr6:33377929-33379167	S_Shore			NA		6:33377646-33379536	Promoter_Associated	NA	6	33379330	-0.0314987	-1	-7.223796835	8.97E-10	1.6e-06	11.42044079	no	no
cg10705800	37	1	41328420	41101007	F			CITED4	NM_133467	TSS1500	chr1:41326949-41328285	S_Shore			NA				NA	1	41328420	-0.0314387	-1	-6.498893389	1.59E-08	1.01e-05	8.562789819	no	no
cg04742550	37	16	31366429	31273930	R			ITGAX	NM_000887	TSS200					NA		16:31366140-31366570	Unclassified	TRUE	16	31366429	-0.0313836	-1	-6.661618723	8.38E-09	6.71e-06	9.200493775	no	no
cg01350686	37	1	24439075	24311662	F			MYOM3	NM_152372	TSS1500					NA		1:24438649-24439348	Unclassified	NA	1	24439075	-0.0313301	-1	-6.697165586	7.28E-09	6.12e-06	9.340148215	no	no
cg10470208	37	16	2058701	1998702	R			ZNF598	NM_178167	Body	chr16:2059326-2060032	N_Shore		RDMR	NA				NA	16	2058701	-0.0313188	-1	-8.590312759	3.87E-12	4.4e-08	16.85061499	no	no
cg21690489	37	11	46330260	46286836	R			CREB3L1	NM_052854	Body					TRUE		11:46329764-46331205	Unclassified	NA	11	46330260	-0.031253	-1	-7.018451232	2.03E-09	2.79e-06	10.60712783	no	no
cg08194009	37	17	25707428	22731555	R			.							TRUE	17:22731521-22731663	17:25707127-25708460	Unclassified	TRUE	17	25707428	-0.0311962	-1	-8.702801313	2.48E-12	3.54e-08	17.29598603	no	no
cg18041435	37	8	49648363	49810916	F			EFCAB1;EFCAB1;EFCAB1	NM_001142857;NR_024605;NM_024593	TSS1500;TSS1500;TSS1500	chr8:49647702-49647988	S_Shore			TRUE	8:49810686-49810990			TRUE	8	49648363	-0.0310222	-1	-6.529430991	1.41E-08	9.33e-06	8.682251796	no	no
cg03867607	37	12	56554439	54840706	R			MYL6;MYL6	NM_021019;NM_079423	3'UTR;Body					TRUE		12:56554230-56554710	Promoter_Associated	NA	12	56554439	-0.0310012	-1	-6.804606014	4.75E-09	4.76e-06	9.762939567	no	no
cg11155924	37	11	70449258	70126906	F			SHANK2;SHANK2	NM_012309;NM_133266	Body;Body					TRUE				NA	11	70449258	-0.0308541	-1	-7.948401636	4.98E-11	2.84e-07	14.30094851	no	no
cg09285095	37	22	46440394	44819058	R			LOC100271722	NR_027036	Body	chr22:46440393-46441019	Island		RDMR	TRUE	22:44818915-44819765	22:46439736-46441298	Promoter_Associated	TRUE	22	46440394	-0.0308462	-1	-8.406849587	8.03E-12	7.43e-08	16.12310478	no	no
cg14992101	37	1	1307667	1297530	F			.			chr1:1309140-1311039	N_Shore			NA		1:1306482-1308037	Unclassified	NA	1	1307667	-0.0307067	-1	-6.579451782	1.16E-08	8.24e-06	8.878148288	no	no
cg00218103	37	22	46465977	44844641	R			.			chr22:46465976-46468528	Island			NA	22:44844569-44847192			NA	22	46465977	-0.0307007	-1	-7.88042996	6.53E-11	3.24e-07	14.03051389	no	no
cg09258240	37	14	100613518	99683271	R	rs61991267	rs11160572	DEGS2	NM_206918	Body	chr14:100615540-100615946	N_Shelf			NA	14:99682979-99683457			NA	14	100613518	-0.0306361	-1	-6.867057909	3.71E-09	4.06e-06	10.00913434	no	no
cg20732076	37	6	42335231	42443209	R			TRERF1	NM_033502	5'UTR					TRUE		6:42334876-42335752	Promoter_Associated	NA	6	42335231	-0.0306002	-1	-7.413181635	4.21E-10	9.98e-07	12.17222102	no	no
cg00083262	37	1	157125526	155392150	R			.							TRUE		1:157125461-157126139	Unclassified	NA	1	157125526	-0.0305515	-1	-7.385222669	4.71E-10	1.05e-06	12.06115596	no	no
cg08752994	37	6	30655610	30763589	R			KIAA1949;KIAA1949;KIAA1949	NM_001134870;NM_133471;NM_133471	TSS1500;5'UTR;1stExon	chr6:30654392-30654934	S_Shore			NA		6:30655477-30656126	Promoter_Associated	NA	6	30655610	-0.0305443	-1	-6.614811888	1.01E-08	7.45e-06	9.016785753	no	no
cg00759699	37	19	12991918	12852918	F	rs36075196		DNASE2	NM_001375	Body	chr19:12991690-12992508	Island			NA	19:12852691-12853458	19:12991559-12992678	Unclassified	NA	19	12991918	-0.0305439	-1	-7.495714121	3.03E-10	8.34e-07	12.50020414	no	no
cg07372034	37	22	48486164	46864828	F			.						DMR	NA				NA	22	48486164	-0.0305314	-1	-7.544927557	2.49E-10	7.42e-07	12.69585618	no	no
cg20826151	37	7	100743732	100530452	F			.							TRUE	7:100530431-100530788			NA	7	100743732	-0.0304718	-1	-6.768975389	5.48E-09	5.18e-06	9.622618869	no	no
cg01132064	37	11	46382562	46339138	F			DGKZ;DGKZ;DGKZ;DGKZ	NM_201533;NM_001105540;NM_003646;NM_201532	Body;TSS1500;Body;Body					NA		11:46382382-46383406	Promoter_Associated	TRUE	11	46382562	-0.0304559	-1	-6.937016374	2.81E-09	3.45e-06	10.28526969	no	no
cg11229399	37	1	228689056	226755679	R			.							TRUE		1:228688544-228689322	Unclassified	NA	1	228689056	-0.0304493	-1	-7.767134123	1.03E-10	4.19e-07	13.5797283	no	no
cg10207218	37	1	1714140	1704000	F			.			chr1:1713639-1714141	Island			TRUE		1:1713952-1714722	Unclassified	TRUE	1	1714140	-0.0304436	-1	-6.478769925	1.73E-08	1.06e-05	8.484124233	no	no
cg03030757	37	6	35420754	35528732	F			FANCE	NM_021922	Body	chr6:35419879-35420766	Island			NA	6:35527858-35528733			NA	6	35420754	-0.0303978	-1	-6.527371045	1.42E-08	9.36e-06	8.67419015	no	no
cg19013222	37	6	30883526	30991505	F			VARS2;VARS2;VARS2	NM_020442;NM_001167733;NM_001167734	Body;5'UTR;Body	chr6:30881533-30882296	S_Shore			NA		6:30883023-30883686	Promoter_Associated	NA	6	30883526	-0.0302971	-1	-6.620621528	9.85E-09	7.39e-06	9.039575833	no	no
cg01756756	37	19	30206951	34898791	F			C19orf12;C19orf12	NM_031448;NM_001031726	TSS1500;TSS1500	chr19:30206040-30206497	S_Shore			NA		19:30205405-30208613	Promoter_Associated	NA	19	30206951	-0.0302613	-1	-7.535580779	2.59E-10	7.6e-07	12.65869335	no	no
cg00853979	37	1	32681368	32453955	R			DCDC2B	NM_001099434	Body					NA		1:32680243-32682092	Unclassified	TRUE	1	32681368	-0.0302171	-1	-6.59481029	1.09E-08	7.9e-06	8.938349265	no	no
cg05906777	37	17	73268160	70779755	F			MIF4GD	NM_020679	TSS1500	chr17:73266340-73268052	S_Shore			NA				NA	17	73268160	-0.0301302	-1	-7.63052552	1.77E-10	5.81e-07	13.03626679	no	no
cg21295838	37	1	17634713	17507300	F	rs35381732		PADI4;PADI4	NM_012387;NM_012387	1stExon;5'UTR					NA				NA	1	17634713	-0.0301192	-1	-6.645079187	8.94E-09	7.04e-06	9.135554891	no	no
cg24045875	37	20	61425320	60895765	R	rs6122288		.			chr20:61426696-61427099	N_Shore			NA				NA	20	61425320	-0.030047	-1	-6.852846353	3.93E-09	4.23e-06	9.953083561	no	no
cg26216433	37	14	104346591	103416344	R			.							TRUE	14:103415554-103416349	14:104345891-104347104	Unclassified_Cell_type_specific	TRUE	14	104346591	-0.0298577	-1	-7.73725158	1.16E-10	4.53e-07	13.46083568	no	no
cg04322363	37	3	159757071	161239765	F			.			chr3:159756632-159756997	S_Shore			TRUE				NA	3	159757071	-0.0298554	-1	-6.565304681	1.23E-08	8.46e-06	8.822717221	no	no
cg14302224	37	10	105210980	105200970	F			CALHM2;CALHM2	NM_015916;NR_024552	5'UTR;Body	chr10:105211950-105212306	N_Shore		RDMR	NA				NA	10	105210980	-0.0298515	-1	-7.458418371	3.52E-10	9.09e-07	12.35196905	no	no
cg09258479	37	1	47655861	47428448	R			PDZK1IP1	NM_005764	TSS200					NA				TRUE	1	47655861	-0.0298343	-1	-7.015403168	2.06E-09	2.81e-06	10.59507316	no	no
cg23097079	37	10	135054967	134904957	F			VENTX	NM_014468	3'UTR	chr10:135048797-135052077	S_Shelf			NA	10:134904664-134905194	10:135054464-135055312	Unclassified_Cell_type_specific	NA	10	135054967	-0.0298107	-1	-6.608833641	1.03E-08	7.58e-06	8.993337776	no	no
cg14871333	37	11	67777770	67534346	F		rs34130972	ALDH3B1;ALDH3B1;ALDH3B1	NM_001030010;NM_000694;NM_001161473	TSS200;TSS200;5'UTR			low-CpG:67534310-67534402		TRUE				TRUE	11	67777770	-0.0297724	-1	-6.902799842	3.22E-09	3.7e-06	10.15016832	no	no
cg14434062	37	15	70767419	68554473	F			.						RDMR	TRUE	15:68554213-68554474			TRUE	15	70767419	-0.0297554	-1	-7.49920195	2.99E-10	8.3e-07	12.51406853	no	no
cg21301514	37	1	245343957	243410580	F			KIF26B	NM_018012	Body					TRUE				NA	1	245343957	-0.0297019	-1	-6.470870546	1.78E-08	1.08e-05	8.453256921	no	no
cg04504205	37	20	45946429	45379836	R			ZMYND8;LOC100131496;ZMYND8;ZMYND8	NM_183048;NR_024594;NM_183047;NM_012408	Body;TSS1500;Body;Body				DMR	TRUE		20:45946026-45946564	Unclassified_Cell_type_specific	TRUE	20	45946429	-0.0296399	-1	-8.662578315	2.91E-12	3.83e-08	17.13679947	no	no
cg20125091	37	1	92952641	92725229	F			GFI1;GFI1	NM_001127216;NM_005263	TSS1500;TSS1500	chr1:92945907-92952609	S_Shore		RDMR	NA				NA	1	92952641	-0.0296175	-1	-6.907759844	3.16E-09	3.66e-06	10.16974735	no	no
cg00442389	37	6	32160074	32268052	R			GPSM3	NM_022107	Body	chr6:32163292-32164383	N_Shelf			NA				NA	6	32160074	-0.0296043	-1	-8.104991603	2.67E-11	1.84e-07	14.92379963	no	no
cg16879574	37	6	18123047	18231026	F			NHLRC1	NM_198586	TSS200	chr6:18122250-18122994	S_Shore			TRUE	6:18230230-18231229	6:18122473-18123542	Promoter_Associated	TRUE	6	18123047	-0.0295599	-1	-7.791310694	9.32E-11	3.93e-07	13.67592162	no	no
cg08482080	37	19	13990960	13851960	F	rs75124669		NANOS3	NM_001098622	Body	chr19:13991001-13991217	N_Shore			NA		19:13990781-13991629	Unclassified	NA	19	13990960	-0.0295594	-1	-6.793964339	4.96E-09	4.88e-06	9.721019469	no	no
cg10406027	37	16	11876912	11784413	R			ZC3H7A	NM_014153	TSS1500					TRUE				NA	16	11876912	-0.0294821	-1	-7.282838345	7.09E-10	1.38e-06	11.65466573	no	no
cg05995267	37	16	29822529	29730030	R			PRRT2	NM_145239	TSS1500	chr16:29823163-29823906	N_Shore			NA		16:29822399-29823669	Promoter_Associated	NA	16	29822529	-0.0294651	-1	-7.323447394	6.03E-10	1.26e-06	11.81584824	no	no
cg17043722	37	1	211688462	209755085	R			.			chr1:211688461-211689104	Island			TRUE	1:209754947-209755727			NA	1	211688462	-0.0294536	-1	-6.760738981	5.66E-09	5.26e-06	9.590197342	no	no
cg25607249	37	19	47288039	51979879	R			SLC1A5;SLC1A5;SLC1A5;SLC1A5	NM_001145145;NM_001145145;NM_005628;NM_001145144	1stExon;5'UTR;Body;5'UTR	chr19:47290585-47291983	N_Shelf	low-CpG:51979838-51980043		NA		19:47287361-47288340	Promoter_Associated	NA	19	47288039	-0.0294111	-1	-7.131496173	1.30E-09	2.08e-06	11.05458998	no	no
cg11932158	37	3	155422129	156904823	R			PLCH1	NM_014996	TSS200					TRUE				NA	3	155422129	-0.0293445	-1	-6.913380479	3.09E-09	3.63e-06	10.1919363	no	no
cg19520452	37	1	59369156	59141744	R			.			chr1:59369311-59369900	N_Shore			NA	1:59141727-59142488	1:59368709-59370029	Promoter_Associated	TRUE	1	59369156	-0.0292774	-1	-7.109707654	1.41E-09	2.2e-06	10.96828953	no	no
cg06738602	37	14	52780634	51850384	R			PTGER2	NM_000956	TSS1500	chr14:52780687-52781969	N_Shore		RDMR	NA	14:51850357-51851839	14:52780194-52781043	Promoter_Associated	TRUE	14	52780634	-0.0292398	-1	-6.480043409	1.72E-08	1.06e-05	8.489101115	no	no
cg20534570	37	22	41763093	40093039	R			TEF	NM_001145398	TSS1500					TRUE		22:41763076-41763760	Unclassified_Cell_type_specific	NA	22	41763093	-0.0291996	-1	-7.877174662	6.62E-11	3.25e-07	14.01756171	no	no
cg01020263	37	16	50732073	49289574	F	rs16948754		NOD2	NM_022162	Body				DMR	TRUE		16:50731819-50732118	Promoter_Associated	TRUE	16	50732073	-0.0291119	-1	-8.892454793	1.17E-12	2.37e-08	18.04545907	no	no
cg05032934	37	6	31789161	31897140	F	rs80033989		.			chr6:31782872-31785190	S_Shelf			NA				NA	6	31789161	-0.0290836	-1	-8.72431124	2.28E-12	3.45e-08	17.38108192	no	no
cg17827670	37	7	129008130	128795366	F			AHCYL2;AHCYL2;AHCYL2;AHCYL2;AHCYL2;AHCYL2	NM_001130722;NM_001130720;NM_001130723;NM_001130723;NM_001130722;NM_015328	1stExon;Body;1stExon;5'UTR;5'UTR;Body			low-CpG:128795149-128795534		TRUE		7:129007147-129008696	Unclassified	TRUE	7	129008130	-0.0290826	-1	-7.729594044	1.19E-10	4.56e-07	13.43036974	no	no
cg08551615	37	17	47533703	44888702	F		rs62077741	.							TRUE				TRUE	17	47533703	-0.0290235	-1	-8.725904574	2.26E-12	3.45e-08	17.38738444	no	no
cg25931296	37	20	43589380	43022794	F	rs78228160		TOMM34	NM_006809	TSS1500	chr20:43588720-43589230	S_Shore			NA		20:43587713-43589586	Promoter_Associated	NA	20	43589380	-0.0289294	-1	-6.62006988	9.87E-09	7.4e-06	9.037411682	no	no
cg05364411	37	17	37183206	34436732	F			.							NA				TRUE	17	37183206	-0.0289292	-1	-7.393263942	4.56E-10	1.03e-06	12.09309689	no	no
cg26069719	37	3	51716108	51691148	F			TEX264;TEX264;TEX264	NM_015926;NR_024012;NM_001129884	Body;Body;Body					TRUE		3:51715481-51716932	Promoter_Associated	NA	3	51716108	-0.0287843	-1	-7.137744852	1.26E-09	2.05e-06	11.07934449	no	no
cg06968912	37	17	40573643	37827169	F			PTRF	NM_012232	Body	chr17:40573740-40575526	N_Shore			NA		17:40573590-40573770	Unclassified_Cell_type_specific	NA	17	40573643	-0.028737	-1	-6.663970247	8.30E-09	6.68e-06	9.209728645	no	no
cg19709355	37	17	38504102	35757628	F			RARA;RARA;RARA;RARA	NM_001145301;NM_000964;NM_001024809;NM_001145302	Body;Body;Body;Body	chr17:38501396-38501839	S_Shelf			TRUE		17:38503722-38504213	Unclassified_Cell_type_specific	NA	17	38504102	-0.0287284	-1	-6.492994276	1.63E-08	1.03e-05	8.539724602	no	no
cg05516537	37	13	114239958	113287959	R			TFDP1;TFDP1	NM_007111;NR_026580	5'UTR;Body					NA	13:113286100-113287960			NA	13	114239958	-0.0286469	-1	-6.899867283	3.26E-09	3.74e-06	10.13859321	no	no
cg25254170	37	6	36954695	37062673	R			MTCH1	NM_014341	TSS1500	chr6:36953667-36954470	S_Shore			NA		6:36953470-36955113	Promoter_Associated	NA	6	36954695	-0.0286	-1	-6.581286872	1.15E-08	8.2e-06	8.885340043	no	no
cg11383291	37	3	124597938	126080628	R			ITGB5	NM_002213	Body					TRUE				TRUE	3	124597938	-0.0285394	-1	-7.394481276	4.54E-10	1.03e-06	12.09793247	no	no
cg14684457	37	7	26192966	26159491	F			NFE2L3	NM_004289	Body	chr7:26191794-26192757	S_Shore		RDMR	NA	7:26159491-26159644			NA	7	26192966	-0.0285121	-1	-6.926660956	2.93E-09	3.54e-06	10.2443734	no	no
cg09462806	37	7	150084	245167	R			.			chr7:149494-150038	S_Shore			TRUE	7:244855-245168	7:148904-150565	Promoter_Associated	NA	7	150084	-0.028508	-1	-6.463124632	1.83E-08	1.1e-05	8.42299622	no	no
cg02338222	37	9	132245400	131285221	R			.			chr9:132244401-132245732	Island			NA	9:131284063-131285856	9:132243901-132246022	Unclassified	NA	9	132245400	-0.0285031	-1	-6.85453578	3.90E-09	4.21e-06	9.959745901	no	no
cg07635227	37	16	4714815	4654816	R			MGRN1;MGRN1;MGRN1;MGRN1	NM_015246;NM_001142291;NM_001142290;NM_001142289	Body;Body;Body;Body			low-CpG:4654363-4654888		NA		16:4714348-4715526	Promoter_Associated_Cell_type_specific	NA	16	4714815	-0.0284304	-1	-6.718528499	6.69E-09	5.82e-06	9.424133526	no	no
cg22476269	37	20	61335865	60806310	R			.			chr20:61339858-61341220	N_Shelf			TRUE		20:61334543-61336285	Unclassified	TRUE	20	61335865	-0.0283708	-1	-7.256449378	7.88E-10	1.46e-06	11.54995934	no	no
cg15687600	37	1	59280952	59053540	R			.			chr1:59280951-59281194	Island			TRUE	1:59053540-59054193	1:59280679-59282633	Promoter_Associated	NA	1	59280952	-0.0283038	-1	-7.054651609	1.76E-09	2.53e-06	10.75033856	no	no
cg20458811	37	8	144631810	144702953	F			.			chr8:144631767-144631971	Island		CDMR	NA		8:144631420-144631981	Unclassified	NA	8	144631810	-0.028281	-1	-6.68021514	7.78E-09	6.36e-06	9.273539591	no	no
cg00522276	37	8	67452722	67615276	R			.			chr8:67454545-67454991	N_Shore			NA				NA	8	67452722	-0.0280781	-1	-6.935495368	2.83E-09	3.47e-06	10.27926237	no	no
cg00739778	37	17	2908023	2854773	R			RAP1GAP2;RAP1GAP2	NM_015085;NM_001100398	Body;Body					TRUE	17:2854341-2854824	17:2906861-2908415	Promoter_Associated	NA	17	2908023	-0.0280624	-1	-6.528545532	1.42E-08	9.34e-06	8.678786474	no	no
cg11597043	37	19	15751612	15612612	F			CYP4F3	NM_000896	TSS200					NA				TRUE	19	15751612	-0.0279128	-1	-7.492249305	3.07E-10	8.34e-07	12.48643151	no	no
cg27130630	37	12	7260666	7151942	R			C1RL;LOC283314	NM_016546;NR_026947	Body;TSS1500					NA				TRUE	12	7260666	-0.027868	-1	-6.64166201	9.07E-09	7.06e-06	9.122141373	no	no
cg12436196	37	1	2995301	2985161	F	rs72846023		PRDM16;PRDM16	NM_022114;NM_199454	Body;Body	chr1:2997272-2997473	N_Shore			NA	1:2985125-2985594	1:2995237-2995408	Unclassified_Cell_type_specific	NA	1	2995301	-0.0278146	-1	-7.32696144	5.95E-10	1.24e-06	11.82979885	no	no
cg16750801	37	10	129706313	129596303	F			PTPRE	NM_006504	5'UTR	chr10:129705217-129706237	S_Shore			NA				TRUE	10	129706313	-0.0277783	-1	-7.776137882	9.90E-11	4.07e-07	13.61555206	no	no
cg20716774	37	5	10601638	10654638	R			ANKRD33B	NM_001164440	Body					TRUE		5:10601617-10601956	Unclassified_Cell_type_specific	TRUE	5	10601638	-0.0277553	-1	-7.720117745	1.24E-10	4.65e-07	13.39266829	no	no
cg08560387	37	10	82247853	82237833	R			TSPAN14;TSPAN14	NM_001128309;NM_030927	5'UTR;5'UTR			low-CpG:82237812-82237848		NA		10:82247516-82248321	Promoter_Associated	NA	10	82247853	-0.0277399	-1	-6.673304015	8.00E-09	6.51e-06	9.24638923	no	no
cg15635368	37	2	191208116	190916361	R			INPP1;INPP1	NM_002194;NM_001128928	TSS200;TSS200	chr2:191208306-191209000	N_Shore			NA		2:191207801-191208128	Promoter_Associated_Cell_type_specific	TRUE	2	191208116	-0.0276791	-1	-6.821318821	4.45E-09	4.57e-06	9.828793839	no	no
cg15426869	37	3	127266149	128748839	R			.			chr3:127266730-127267082	N_Shore	low-CpG:128748839-128748840		NA		3:127265876-127267308	Unclassified	NA	3	127266149	-0.0276777	-1	-7.282848299	7.09E-10	1.38e-06	11.65470523	no	no
cg17593958	37	20	62199034	61669478	F			PRIC285;PRIC285;PRIC285	NM_033405;NM_001037335;NM_033405	5'UTR;Body;1stExon	chr20:62200085-62200320	N_Shore			NA				NA	20	62199034	-0.0275973	-1	-6.508715321	1.53E-08	9.83e-06	8.601201655	no	no
cg07898573	37	10	99332289	99322279	R			ANKRD2;ANKRD2;ANKRD2;ANKRD2	NM_001129981;NM_020349;NM_001129981;NM_020349	5'UTR;1stExon;1stExon;5'UTR	chr10:99329960-99330204	S_Shelf			NA		10:99331999-99332346	Unclassified_Cell_type_specific	NA	10	99332289	-0.0275713	-1	-8.896764499	1.15E-12	2.37e-08	18.06246764	no	no
cg06245338	37	17	74410839	71922434	F			UBE2O	NM_022066	Body					TRUE				NA	17	74410839	-0.0275666	-1	-8.655478038	2.99E-12	3.83e-08	17.10869154	no	no
cg10380221	37	16	31075618	30983119	R			ZNF668	NM_024706	Body	chr16:31075084-31075756	Island			NA	16:30982647-30983243	16:31075301-31076087	Gene_Associated_Cell_type_specific	NA	16	31075618	-0.0274765	-1	-6.570799555	1.20E-08	8.39e-06	8.844244723	no	no
cg00343092	37	22	43547974	41877918	F	rs9333315		TSPO;TSPO	NM_000714;NM_007311	5'UTR;5'UTR	chr22:43547319-43548169	Island			TRUE	22:41877115-41878096			NA	22	43547974	-0.0274475	-1	-8.131289652	2.40E-11	1.79e-07	15.02836795	no	no
cg06970472	37	4	40910981	40605738	R			APBB2;APBB2;APBB2	NM_004307;NM_001166050;NM_173075	Body;Body;Body					TRUE		4:40910360-40911609	Unclassified	TRUE	4	40910981	-0.0273211	-1	-7.074842132	1.62E-09	2.4e-06	10.83024709	no	no
cg13725803	37	13	51640297	50538298	R			GUCY1B2	NR_003923	TSS200					NA				NA	13	51640297	-0.0272935	-1	-8.396774151	8.35E-12	7.43e-08	16.08311561	no	no
cg03029127	37	16	57770913	56328414	F			KATNB1	NM_005886	5'UTR	chr16:57768817-57769100	S_Shore		RDMR	NA		16:57770045-57770994	Promoter_Associated	NA	16	57770913	-0.0272451	-1	-6.596353696	1.08E-08	7.87e-06	8.944400311	no	no
cg13324103	37	10	29948428	29988434	R			SVIL	NM_003174	5'UTR				DMR	NA		10:29947703-29948618	Promoter_Associated	TRUE	10	29948428	-0.027245	-1	-7.389177427	4.64E-10	1.04e-06	12.07686449	no	no
cg00049440	37	9	73026643	72216463	R			KLF9	NM_001206	Body	chr9:73027330-73029184	N_Shore		CDMR	NA				NA	9	73026643	-0.0272444	-1	-7.253449115	7.97E-10	1.47e-06	11.53805669	no	no
cg08692006	37	19	4639992	4590992	F			TNFAIP8L1;TNFAIP8L1	NM_001167942;NM_152362	TSS200;5'UTR	chr19:4639218-4639750	S_Shore			NA		19:4639981-4640048	Promoter_Associated	NA	19	4639992	-0.0272136	-1	-6.621313644	9.83E-09	7.39e-06	9.042291091	no	no
cg19046959	37	1	36565856	36338443	F			COL8A2	NM_005202	TSS200					NA		1:36564452-36566456	Unclassified	NA	1	36565856	-0.0271565	-1	-6.52974428	1.41E-08	9.33e-06	8.683477898	no	no
cg13305823	37	6	29454557	29562536	F		rs79922151	MAS1L	NM_052967	1stExon					NA				NA	6	29454557	-0.0270305	-1	-7.053397291	1.77E-09	2.53e-06	10.7453751	no	no
cg05038216	37	2	29339091	29192595	F			CLIP4	NM_024692	5'UTR	chr2:29337983-29338909	S_Shore		CDMR	NA	2:29191342-29192596			NA	2	29339091	-0.0269717	-1	-6.454906423	1.90E-08	1.12e-05	8.390897983	no	no
cg19744173	37	2	112913178	112629649	F			FBLN7;FBLN7	NM_153214;NM_001128165	Body;Body	chr2:112917110-112917475	N_Shelf			TRUE				NA	2	112913178	-0.0269489	-1	-6.60068202	1.07E-08	7.8e-06	8.961371137	no	no
cg05584950	37	2	86012847	85866358	R			ATOH8	NM_032827	Body					TRUE		2:86012669-86012864	Unclassified_Cell_type_specific	TRUE	2	86012847	-0.0268482	-1	-8.140367023	2.32E-11	1.76e-07	15.06445917	no	no
cg12637106	37	6	78360341	78417060	F			.			chr6:78359857-78360344	Island			NA	6:78416577-78417106			NA	6	78360341	-0.0268347	-1	-7.276889451	7.26E-10	1.4e-06	11.63105918	no	no
cg06320277	37	2	105980029	105346461	R			FHL2;FHL2;FHL2;FHL2	NM_001450;NM_001039492;NM_201555;NM_201557	Body;Body;Body;Body					TRUE				NA	2	105980029	-0.026795	-1	-6.567889721	1.21E-08	8.44e-06	8.832844347	no	no
cg10835770	37	10	101418499	101408489	F	rs17642738		ENTPD7	NM_020354	TSS1500	chr10:101418868-101419589	N_Shore			NA	10:101408406-101408624			NA	10	101418499	-0.0267582	-1	-6.460559055	1.85E-08	1.11e-05	8.412974891	no	no
cg05595692	37	2	75059313	74912821	F			HK2	NM_000189	TSS1500	chr2:75060879-75062664	N_Shore			NA		2:75059310-75059433	Unclassified_Cell_type_specific	NA	2	75059313	-0.0266867	-1	-6.621760662	9.81E-09	7.39e-06	9.044044825	no	no
cg26326372	37	14	105946393	105017438	F	rs58622351		CRIP2	NM_001312	3'UTR	chr14:105944421-105945700	S_Shore			NA				NA	14	105946393	-0.0266394	-1	-7.937490643	5.20E-11	2.9e-07	14.25753944	no	no
cg13939204	37	9	130667057	129706878	R			.							TRUE		9:130666950-130668407	Promoter_Associated	NA	9	130667057	-0.0266143	-1	-6.914412609	3.07E-09	3.63e-06	10.19601115	no	no
cg26157579	37	15	65137040	62924093	F			PLEKHO2	NM_025201	Body	chr15:65133371-65134329	S_Shelf			NA		15:65137013-65137237	Promoter_Associated_Cell_type_specific	NA	15	65137040	-0.0265193	-1	-6.683130256	7.69E-09	6.31e-06	9.284992963	no	no
cg23195510	37	16	67678593	66236094	R			RLTPR	NM_001013838	TSS1500	chr16:67678592-67679196	Island			NA		16:67678409-67679805	Promoter_Associated	NA	16	67678593	-0.0264921	-1	-6.456388996	1.88E-08	1.12e-05	8.396687958	no	no
cg23214464	37	7	140373596	140020065	F			ADCK2	NM_052853	1stExon	chr7:140372743-140373443	S_Shore			NA	7:140019041-140020159	7:140372397-140374139	Promoter_Associated	NA	7	140373596	-0.0264845	-1	-7.656690003	1.59E-10	5.42e-07	13.1403411	no	no
cg09243021	37	7	142985019	142695141	R			TMEM139;CASP2;CASP2	NM_153345;NM_032982;NM_032983	3'UTR;TSS1500;TSS1500	chr7:142985047-142985810	N_Shore			NA	7:142695092-142696030	7:142984618-142986745	NonGene_Associated	NA	7	142985019	-0.0264766	-1	-7.078467055	1.60E-09	2.38e-06	10.84459602	no	no
cg08996521	37	3	50649994	50624998	F	rs57987466		CISH;CISH	NM_013324;NM_145071	TSS1500;TSS1500	chr3:50648939-50649829	S_Shore			NA				NA	3	50649994	-0.0264371	-1	-7.108248715	1.42E-09	2.2e-06	10.96251184	no	no
cg25843003	37	6	31431312	31539291	F	rs79999641		HCP5	NM_006674	3'UTR					TRUE		6:31430369-31431494	Promoter_Associated	NA	6	31431312	-0.0263143	-1	-7.307945219	6.41E-10	1.3e-06	11.75431073	no	no
cg21645268	37	8	11663584	11700993	F		rs75548537	FDFT1	NM_004462	Body	chr8:11665773-11666045	N_Shelf			NA				NA	8	11663584	-0.0260954	-1	-6.643863198	8.99E-09	7.05e-06	9.130781613	no	no
cg19442415	37	11	116567334	116072544	F			.							TRUE				NA	11	116567334	-0.0260371	-1	-7.276044134	7.28E-10	1.4e-06	11.62770489	no	no
cg02985292	37	16	687604	627605	R			C16orf13;C16orf13;C16orf13;C16orf13;C16orf13	NM_001040160;NM_032366;NM_001040162;NM_001040165;NM_001040161	TSS1500;TSS1500;TSS1500;TSS1500;TSS1500	chr16:682634-687106	S_Shore			NA				NA	16	687604	-0.0259612	-1	-6.479560373	1.72E-08	1.06e-05	8.487213346	no	no
cg00244001	37	10	126336805	126326795	R			FAM53B	NM_014661	Body					TRUE		10:126336042-126337731	Promoter_Associated_Cell_type_specific	TRUE	10	126336805	-0.0259273	-1	-8.127062928	2.44E-11	1.79e-07	15.01156216	no	no
cg10692693	37	7	101688648	101475368	F			CUX1;CUX1;CUX1	NM_181500;NM_181552;NM_001913	Body;Body;Body					TRUE	7:101475348-101475466			TRUE	7	101688648	-0.0259123	-1	-6.898747221	3.27E-09	3.75e-06	10.13417237	no	no
cg20221591	37	2	241076340	240725013	F			MYEOV2;MYEOV2	NM_138336;NM_001163424	TSS1500;TSS1500	chr2:241075403-241075916	S_Shore		DMR	NA	2:240723796-240725257			NA	2	241076340	-0.0259043	-1	-6.532305644	1.40E-08	9.25e-06	8.693502582	no	no
cg18390495	37	20	239809	187809	R		rs79298157	DEFB132	NM_207469	Body					NA				NA	20	239809	-0.0258823	-1	-7.752864619	1.09E-10	4.4e-07	13.52295414	no	no
cg07696006	37	15	74528563	72315616	F			CCDC33	NM_025055	TSS200					NA				NA	15	74528563	-0.0258257	-1	-6.921122104	2.99E-09	3.6e-06	10.22250209	no	no
cg00394823	37	16	20775166	20682667	R			ACSM3;ACSM3	NM_202000;NM_005622	TSS200;TSS200					TRUE		16:20774762-20775659	Promoter_Associated	TRUE	16	20775166	-0.0257889	-1	-6.631104279	9.45E-09	7.25e-06	9.080706059	no	no
cg20225915	37	11	805726	795726	F			LRDD;LRDD;LRDD	NM_018494;NM_145887;NM_145886	TSS1500;TSS1500;TSS1500	chr11:804827-805608	S_Shore			NA		11:804578-805749	Promoter_Associated	NA	11	805726	-0.025728	-1	-7.256094985	7.89E-10	1.46e-06	11.54855337	no	no
cg17133388	37	3	122102727	123585417	F			FAM162A;CCDC58	NM_014367;NM_001017928	TSS1500;TSS1500	chr3:122102851-122103198	N_Shore			NA				NA	3	122102727	-0.0256624	-1	-6.505703825	1.55E-08	9.92e-06	8.58942309	no	no
cg02708705	37	17	74264300	71775895	F		rs9674642	FAM100B	NM_182565	Body	chr17:74261127-74262282	S_Shelf			NA		17:74264252-74264849	Promoter_Associated	TRUE	17	74264300	-0.0256489	-1	-7.339820678	5.65E-10	1.19e-06	11.88085323	no	no
cg08207604	37	6	35265308	35373286	R			DEF6	NM_022047	TSS1500					TRUE		6:35264870-35266221	Promoter_Associated	TRUE	6	35265308	-0.0255572	-1	-7.153454542	1.19E-09	1.94e-06	11.14158823	no	no
cg14204586	37	1	155931858	154198482	F			ARHGEF2;ARHGEF2;ARHGEF2	NM_004723;NM_001162383;NM_001162384	Body;Body;Body					TRUE	1:154198084-154198623	1:155931464-155932558	Gene_Associated	TRUE	1	155931858	-0.0255156	-1	-7.001104148	2.18E-09	2.94e-06	10.53853027	no	no
cg26133217	37	2	233157602	232865846	F			DIS3L2	NM_152383	Body					TRUE		2:233157386-233157702	Promoter_Associated	NA	2	233157602	-0.0254924	-1	-6.720723792	6.63E-09	5.79e-06	9.432766347	no	no
cg27448161	37	12	53472792	51759059	R			SPRYD3	NM_032840	Body	chr12:53472814-53473491	N_Shore			NA		12:53472361-53473969	Promoter_Associated	NA	12	53472792	-0.0254641	-1	-6.909003892	3.14E-09	3.66e-06	10.17465837	no	no
cg07548791	37	16	86012053	84569554	R			.							NA	16:84569472-84569601			NA	16	86012053	-0.0254438	-1	-6.451992858	1.92E-08	1.12e-05	8.379520217	no	no
cg10392172	37	11	64764297	64520873	R			BATF2	NM_138456	Body					TRUE		11:64764014-64764739	Unclassified	NA	11	64764297	-0.0253731	-1	-7.516688706	2.79E-10	7.97e-07	12.58358391	no	no
cg14599998	37	2	65086822	64940326	R			.			chr2:65086804-65087180	Island			NA	2:64940242-64940886	2:65085960-65087489	Unclassified_Cell_type_specific	NA	2	65086822	-0.0251311	-1	-6.47419118	1.76E-08	1.07e-05	8.466231639	no	no
cg25738326	37	15	75463903	73250956	R	rs78561116		.							TRUE				TRUE	15	75463903	-0.0250724	-1	-6.528847584	1.42E-08	9.34e-06	8.679968574	no	no
cg03140135	37	12	13350820	13242087	F			EMP1	NM_001423	5'UTR					TRUE				NA	12	13350820	-0.0250529	-1	-8.290473336	1.27E-11	1.04e-07	15.66101554	no	no
cg26127778	37	15	93617141	91418145	R			RGMA;RGMA;RGMA;RGMA;RGMA;RGMA;RGMA	NM_001166283;NM_001166289;NM_020211;NM_001166283;NM_001166286;NM_001166287;NM_001166288	1stExon;TSS1500;Body;5'UTR;TSS1500;5'UTR;TSS1500	chr15:93615622-93617185	Island			NA	15:91416627-91418161	15:93616879-93617246	Unclassified_Cell_type_specific	NA	15	93617141	-0.0250398	-1	-7.309214723	6.38E-10	1.3e-06	11.75934982	no	no
cg09595912	37	12	130819634	129385587	R			.			chr12:130822360-130822696	N_Shelf			NA	12:129385423-129385759	12:130819435-130821360	Unclassified	TRUE	12	130819634	-0.0250267	-1	-6.526765873	1.43E-08	9.37e-06	8.671821886	no	no
cg23365392	37	7	99970074	99808010	F			PILRA;PILRA;PILRA	NM_178273;NM_178272;NM_013439	TSS1500;TSS1500;TSS1500					TRUE				NA	7	99970074	-0.0249937	-1	-6.448911523	1.94E-08	1.13e-05	8.367488367	no	no
cg12197142	37	17	73629245	71140840	R			RECQL5;LOC643008	NM_004259;NM_001162995	Body;TSS1500	chr17:73627542-73627824	S_Shore			NA		17:73628943-73629366	Unclassified	NA	17	73629245	-0.0248959	-1	-6.713056153	6.83E-09	5.87e-06	9.402615835	no	no
cg05910443	37	7	101688675	101475395	R			CUX1;CUX1;CUX1	NM_181500;NM_181552;NM_001913	Body;Body;Body					TRUE	7:101475348-101475466			TRUE	7	101688675	-0.024894	-1	-6.960712418	2.56E-09	3.25e-06	10.37887935	no	no
cg02426464	37	17	1481305	1428055	R			SLC43A2	NM_152346	Body	chr17:1478047-1478259	S_Shelf			NA		17:1480856-1481405	Unclassified_Cell_type_specific	TRUE	17	1481305	-0.0247565	-1	-6.552480305	1.29E-08	8.77e-06	8.772486945	no	no
cg03761471	37	7	143077178	142787300	F			ZYX;ZYX	NM_001010972;NM_003461	TSS1500;TSS1500	chr7:143077469-143079169	N_Shore			NA		7:143076467-143077793	Promoter_Associated	NA	7	143077178	-0.0247424	-1	-7.903716877	5.95E-11	3.11e-07	14.12316674	no	no
cg00547103	37	4	159092089	159311539	F			FAM198B;FAM198B;FAM198B	NM_001031700;NM_001128424;NM_016613	Body;Body;Body					TRUE	4:159311251-159311987	4:159091601-159092250	Unclassified_Cell_type_specific	NA	4	159092089	-0.0247022	-1	-7.603099524	1.98E-10	6.35e-07	12.9271846	no	no
cg03433699	37	17	6916926	6857650	F			RNASEK;C17orf49;C17orf49;C17orf49	NM_001004333;NM_001142798;NM_174893;NM_001142799	Body;TSS1500;TSS1500;TSS1500	chr17:6917569-6918539	N_Shore			NA	17:6857571-6857651	17:6916346-6917017	Promoter_Associated	NA	17	6916926	-0.0246486	-1	-6.58946357	1.11E-08	8.01e-06	8.917388905	no	no
cg16363586	37	19	17516329	17377329	R			BST2	NM_004335	1stExon					TRUE		19:17515879-17517070	Promoter_Associated	NA	19	17516329	-0.0246385	-1	-6.475773967	1.75E-08	1.06e-05	8.472416506	no	no
cg25216580	37	1	120173989	119975512	R			ZNF697	NM_001080470	5'UTR					TRUE	1:119975358-119975896			TRUE	1	120173989	-0.0246353	-1	-6.615178041	1.01E-08	7.45e-06	9.018222001	no	no
cg24212517	37	17	42428168	39783694	R		rs63750455	GRN	NM_002087	Body	chr17:42431092-42432555	N_Shelf			NA		17:42427552-42429101	Gene_Associated	NA	17	42428168	-0.0245985	-1	-6.744607849	6.03E-09	5.44e-06	9.526716131	no	no
cg03670162	37	12	108297339	106821469	R			.			chr12:108297426-108297743	N_Shore			NA				TRUE	12	108297339	-0.024557	-1	-8.394973312	8.41E-12	7.43e-08	16.07596777	no	no
cg04663842	37	7	73242001	72879937	F			.			chr7:73245434-73246045	N_Shelf			NA		7:73241801-73242114	Unclassified_Cell_type_specific	NA	7	73242001	-0.024528	-1	-8.946250388	9.48E-13	2.19e-08	18.25769092	no	no
cg17274064	37	21	40033892	38955762	R			ERG;ERG	NM_004449;NM_001136154	TSS200;TSS200	chr21:40032243-40033665	S_Shore			NA				NA	21	40033892	-0.0245279	-1	-7.784196937	9.59E-11	3.98e-07	13.64761732	no	no
cg05675249	37	4	89299791	89518815	F			HERC6;HERC6	NM_017912;NM_001165136	TSS200;TSS200	chr4:89299990-89300429	N_Shore			NA				NA	4	89299791	-0.0244819	-1	-6.534647505	1.38E-08	9.23e-06	8.702668793	no	no
cg06671387	37	4	141444896	141664346	R			ELMOD2	NM_153702	TSS1500	chr4:141445099-141445698	N_Shore			NA		4:141444656-141446290	Promoter_Associated	NA	4	141444896	-0.0244709	-1	-7.825468508	8.13E-11	3.62e-07	13.81183054	no	no
cg09580393	37	17	4869866	4810590	R			SPAG7	NM_004890	Body	chr17:4870189-4871710	N_Shore			NA		17:4869586-4869890	Promoter_Associated_Cell_type_specific	NA	17	4869866	-0.0244537	-1	-7.668441988	1.52E-10	5.34e-07	13.1870896	no	no
cg26670562	37	4	86954105	87173129	R			MAPK10;MAPK10;MAPK10;MAPK10	NM_138980;NM_138981;NM_138982;NM_002753	Body;Body;Body;Body					TRUE				TRUE	4	86954105	-0.0244323	-1	-6.596930518	1.08E-08	7.87e-06	8.94666185	no	no
cg05903736	37	2	240197131	239862068	R			HDAC4	NM_006037	Body	chr2:240196768-240196997	S_Shore		DMR	NA	2:239861723-239862108	2:240196029-240197458	Promoter_Associated	TRUE	2	240197131	-0.0243533	-1	-8.285069758	1.30E-11	1.04e-07	15.63955013	no	no
cg03699958	37	7	73892704	73530640	F			GTF2IRD1;GTF2IRD1	NM_016328;NM_005685	5'UTR;5'UTR	chr7:73894815-73895110	N_Shelf			TRUE		7:73892659-73892751	Unclassified_Cell_type_specific	TRUE	7	73892704	-0.0243374	-1	-6.72107895	6.62E-09	5.79e-06	9.434163017	no	no
cg06117855	37	3	45067788	45042792	R			CLEC3B;CLEC3B	NM_003278;NM_003278	1stExon;5'UTR					TRUE				NA	3	45067788	-0.0242505	-1	-6.723113747	6.57E-09	5.79e-06	9.442165147	no	no
cg07716032	37	17	7122846	7063570	F	rs1110994		DLG4;ACADVL;ACADVL;DLG4	NM_001365;NM_000018;NM_001033859;NM_001365	5'UTR;TSS1500;TSS1500;1stExon	chr17:7123038-7123718	N_Shore			TRUE				NA	17	7122846	-0.0242208	-1	-6.677153844	7.88E-09	6.42e-06	9.261512733	no	no
cg15058210	37	2	240196877	239861814	F			HDAC4	NM_006037	Body	chr2:240196768-240196997	Island			NA	2:239861723-239862108	2:240196029-240197458	Promoter_Associated	TRUE	2	240196877	-0.0242106	-1	-6.769695914	5.46E-09	5.18e-06	9.625455392	no	no
cg09093656	37	17	16323481	16264206	F			TRPV2	NM_016113	Body					NA		17:16323169-16323486	Promoter_Associated	TRUE	17	16323481	-0.0242095	-1	-8.284581146	1.30E-11	1.04e-07	15.6376091	no	no
cg03851835	37	11	107711742	107216952	R			SLC35F2	NM_017515	Body					TRUE		11:107711482-107711774	Promoter_Associated_Cell_type_specific	TRUE	11	107711742	-0.0242095	-1	-7.343298597	5.57E-10	1.18e-06	11.89466245	no	no
cg02129885	37	20	30218466	29682127	R			.			chr20:30220394-30220662	N_Shore			NA				NA	20	30218466	-0.0242001	-1	-6.873527625	3.62E-09	3.99e-06	10.03465614	no	no
cg27165456	37	7	1782577	1749103	R			ELFN1	NM_001128636	5'UTR	chr7:1784027-1786934	N_Shore			NA	7:1749103-1749361	7:1781621-1783364	Unclassified_Cell_type_specific	TRUE	7	1782577	-0.0241595	-1	-6.576777634	1.17E-08	8.28e-06	8.867668867	no	no
cg26794830	37	19	3193804	3144804	R			NCLN	NM_020170	Body	chr19:3192416-3192705	S_Shore			NA	19:3144395-3144830	19:3193528-3193823	Gene_Associated_Cell_type_specific	NA	19	3193804	-0.0241553	-1	-6.448754115	1.94E-08	1.13e-05	8.366873758	no	no
cg14884929	37	17	46657656	44012655	R			MIR10A	NR_029608	TSS1500	chr17:46658948-46660003	N_Shore		RDMR	NA	17:44012513-44012656			NA	17	46657656	-0.0241242	-1	-6.78000955	5.24E-09	5.06e-06	9.666062367	no	no
cg15165154	37	5	139041014	139021198	F			CXXC5	NM_016463	5'UTR	chr5:139040819-139041028	Island			NA	5:139020929-139021199			TRUE	5	139041014	-0.0240827	-1	-6.684031601	7.67E-09	6.3e-06	9.288534468	no	no
cg19246761	37	1	1549799	1539662	R			MIB2;MIB2;MIB2;MIB2;MIB2;MIB2	NM_001170689;NM_001170687;NM_001170688;NM_080875;NR_033183;NM_001170686	TSS1500;TSS1500;TSS1500;TSS1500;TSS1500;TSS1500	chr1:1550453-1552015	N_Shore			NA	1:1539468-1539682			TRUE	1	1549799	-0.0240823	-1	-6.814084264	4.58E-09	4.66e-06	9.80028441	no	no
cg11159295	37	3	52280139	52255179	F			PPM1M;PPM1M	NM_144641;NM_001122870	TSS200;TSS200	chr3:52279601-52280140	Island			TRUE	3:52254087-52255180	3:52278847-52280705	Promoter_Associated	NA	3	52280139	-0.0240159	-1	-6.549664139	1.30E-08	8.86e-06	8.761458967	no	no
cg18598117	37	19	941126	892126	F			ARID3A	NM_005224	Body	chr19:940723-942490	Island			TRUE	19:891737-892528	19:940610-941616	Unclassified	TRUE	19	941126	-0.0239674	-1	-7.831375829	7.94E-11	3.57e-07	13.83533502	no	no
cg20529923	37	11	32110187	32066763	R			.			chr11:32112394-32113277	N_Shelf		RDMR	TRUE				TRUE	11	32110187	-0.0238968	-1	-7.784821471	9.56E-11	3.98e-07	13.65010222	no	no
cg01585860	37	6	75922610	75979330	F			.							TRUE				NA	6	75922610	-0.0238881	-1	-7.345988367	5.51E-10	1.17e-06	11.90534258	no	no
cg01146320	37	11	120080945	119586155	F			OAF	NM_178507	TSS1500	chr11:120081487-120082345	N_Shore			NA	11:119586148-119586424			NA	11	120080945	-0.0238738	-1	-7.471998421	3.33E-10	8.7e-07	12.40594009	no	no
cg27040700	37	8	91017761	91086937	F	rs73696854		DECR1	NM_001359	Body	chr8:91013141-91014266	S_Shelf			NA		8:91017439-91018439	Unclassified_Cell_type_specific	NA	8	91017761	-0.023869	-1	-6.685676892	7.62E-09	6.27e-06	9.294999235	no	no
cg05870586	37	2	240196769	239861706	R			HDAC4	NM_006037	Body	chr2:240196768-240196997	Island			TRUE		2:240196029-240197458	Promoter_Associated	TRUE	2	240196769	-0.0238366	-1	-7.966569903	4.63E-11	2.75e-07	14.3732284	no	no
cg13186830	37	12	4141193	4011454	F			.			chr12:4140520-4141052	S_Shore			NA	12:4011075-4011586	12:4139684-4141241	Unclassified	NA	12	4141193	-0.0238171	-1	-7.531647177	2.63E-10	7.64e-07	12.64305387	no	no
cg16600996	37	22	29699230	28029230	R			.			chr22:29702245-29704723	N_Shelf			NA				NA	22	29699230	-0.0237721	-1	-7.11838939	1.37E-09	2.15e-06	11.00267332	no	no
cg07925587	37	12	52583324	50869591	R			KRT80;KRT80	NM_001081492;NM_182507	Body;Body					TRUE				NA	12	52583324	-0.0237707	-1	-6.546926727	1.32E-08	8.92e-06	8.750740193	no	no
cg21785067	37	1	54587182	54359770	R			.			chr1:54587364-54587578	N_Shore			NA	1:54359230-54360377	1:54586772-54587916	Unclassified	NA	1	54587182	-0.0236802	-1	-7.485950829	3.15E-10	8.39e-07	12.46139582	no	no
cg04193901	37	20	43343736	42777150	R		rs75565962	WISP2	NM_003881	TSS200					TRUE				TRUE	20	43343736	-0.0236601	-1	-6.766043031	5.54E-09	5.2e-06	9.611075368	no	no
cg04397137	37	17	76886912	74398507	R		rs59465275	TIMP2	NM_003255	Body					NA	17:74398297-74398536	17:76886537-76887135	Unclassified_Cell_type_specific	NA	17	76886912	-0.0236479	-1	-6.637615588	9.21E-09	7.12e-06	9.106259331	no	no
cg09782889	37	6	31798731	31906710	F	rs34879763		.			chr6:31795467-31797384	S_Shore		RDMR	NA				NA	6	31798731	-0.0235756	-1	-6.672832534	8.01E-09	6.51e-06	9.244537179	no	no
cg04092800	37	5	40681444	40717201	F			PTGER4	NM_000958	Body	chr5:40679502-40682081	Island			NA	5:40716638-40717975	5:40680308-40681657	Promoter_Associated	NA	5	40681444	-0.0234841	-1	-6.880480118	3.52E-09	3.93e-06	10.06208591	no	no
cg26873329	37	5	32522933	32558690	F			.							NA	5:32558580-32558804			TRUE	5	32522933	-0.0234783	-1	-6.850269946	3.97E-09	4.24e-06	9.942923793	no	no
cg20605134	37	6	15400462	15508441	F			JARID2	NM_004973	Body				RDMR	TRUE				TRUE	6	15400462	-0.0234503	-1	-7.056969894	1.74E-09	2.51e-06	10.75951249	no	no
cg14477584	37	15	90293274	88094278	F		rs78474100	MESP1	NM_018670	3'UTR	chr15:90293221-90294733	Island			NA	15:88094240-88095711			NA	15	90293274	-0.0234243	-1	-6.694581456	7.35E-09	6.14e-06	9.329991881	no	no
cg01319701	37	20	749264	697264	R			C20orf54	NM_033409	TSS200					NA				TRUE	20	749264	-0.0232714	-1	-6.573001394	1.19E-08	8.33e-06	8.852871844	no	no
cg19673155	37	10	72995181	72665187	R			UNC5B	NM_170744	Body					TRUE				TRUE	10	72995181	-0.0232528	-1	-7.295387701	6.74E-10	1.35e-06	11.70446898	no	no
cg13914531	37	7	128579876	128367112	F			IRF5;IRF5;IRF5;IRF5;IRF5;IRF5;IRF5	NM_001098630;NM_001098627;NM_032643;NM_001098631;NM_002200;NM_001098629;NM_001098628	5'UTR;TSS1500;5'UTR;5'UTR;5'UTR;5'UTR;5'UTR	chr7:128577818-128578756	S_Shore			NA		7:128579654-128580056	Unclassified	NA	7	128579876	-0.0232494	-1	-6.587526348	1.12E-08	8.04e-06	8.909795273	no	no
cg06576340	37	7	99954188	99792124	F			PILRB;PILRB;PILRB	NM_175047;NM_178238;NM_013440	5'UTR;TSS1500;5'UTR					NA				NA	7	99954188	-0.0232457	-1	-7.366256212	5.08E-10	1.11e-06	11.98582702	no	no
cg05408284	37	5	134240138	134268037	R			PCBD2	NM_032151	TSS1500	chr5:134240254-134241314	N_Shore			NA		5:134239962-134241753	Promoter_Associated	NA	5	134240138	-0.0232407	-1	-6.937396365	2.81E-09	3.45e-06	10.28677052	no	no
cg05903330	37	22	39542136	37872082	F			CBX7	NM_175709	Body	chr22:39541022-39542137	Island			NA				NA	22	39542136	-0.0232387	-1	-6.913914519	3.08E-09	3.63e-06	10.19404468	no	no
cg18147543	37	1	16276294	16148881	F			ZBTB17	NM_003443	5'UTR					TRUE		1:16275299-16276614	Promoter_Associated	TRUE	1	16276294	-0.0232038	-1	-7.105150087	1.44E-09	2.21e-06	10.95024103	no	no
cg25537245	37	17	56413890	53768889	R			.							NA				TRUE	17	56413890	-0.0231932	-1	-7.132697988	1.29E-09	2.08e-06	11.05935088	no	no
cg04411841	37	16	58033649	56591150	F		rs77580144	ZNF319;ZNF319	NM_020807;NM_020807	5'UTR;1stExon	chr16:58033947-58035548	N_Shore			NA		16:58032927-58033825	Promoter_Associated	NA	16	58033649	-0.0231689	-1	-6.915592757	3.06E-09	3.63e-06	10.20067047	no	no
cg05599106	37	19	12251511	12112511	F			ZNF20	NM_021143	TSS1500	chr19:12250694-12251217	S_Shore			NA		19:12250658-12252346	Promoter_Associated	NA	19	12251511	-0.0231587	-1	-7.232376061	8.67E-10	1.57e-06	11.4544664	no	no
cg22455527	37	7	73241878	72879814	F			.			chr7:73245434-73246045	N_Shelf			NA		7:73241801-73242114	Unclassified_Cell_type_specific	NA	7	73241878	-0.0230887	-1	-7.534508481	2.60E-10	7.6e-07	12.65443	no	no
cg23996349	37	8	22831506	22887451	F			.							TRUE		8:22831265-22832694	Unclassified	NA	8	22831506	-0.0230861	-1	-6.512517028	1.51E-08	9.76e-06	8.616072323	no	no
cg03442269	37	2	31182061	31035565	R		rs77327130	GALNT14	NM_024572	Body					TRUE				NA	2	31182061	-0.0230129	-1	-6.821555734	4.44E-09	4.57e-06	9.829727521	no	no
cg09257735	37	14	93581049	92650802	F			ITPK1;ITPK1;ITPK1	NM_001142593;NM_014216;NM_001142594	Body;Body;Body	chr14:93581083-93582797	N_Shore		RDMR	NA	14:92650663-92652544			NA	14	93581049	-0.0229954	-1	-6.937506306	2.80E-09	3.45e-06	10.28720475	no	no
cg07240557	37	12	27396937	27288204	F			STK38L	NM_015000	TSS200	chr12:27396982-27397646	N_Shore			NA	12:27288204-27288993	12:27396682-27398019	Promoter_Associated	NA	12	27396937	-0.0229598	-1	-7.18489421	1.05E-09	1.8e-06	11.26619304	no	no
cg25725843	37	2	107504169	106870601	R			ST6GAL2;ST6GAL2	NM_001142352;NM_032528	TSS1500;TSS1500	chr2:107502353-107504216	Island			NA	2:106868786-106870648			NA	2	107504169	-0.0229456	-1	-6.641824195	9.06E-09	7.06e-06	9.122777976	no	no
cg16976870	37	8	144631524	144702667	R			.			chr8:144631767-144631971	N_Shore		CDMR	NA		8:144631420-144631981	Unclassified	NA	8	144631524	-0.0229374	-1	-6.616925156	1.00E-08	7.43e-06	9.025075301	no	no
cg11448683	37	1	45274099	45046686	R			TCTEX1D4;BTBD19	NM_001013632;NM_001136537	TSS1500;TSS200	chr1:45271679-45272318	S_Shore			TRUE		1:45272776-45274518	Promoter_Associated	NA	1	45274099	-0.0229271	-1	-7.264846266	7.62E-10	1.44e-06	11.5832735	no	no
cg22144225	37	15	62123648	59910940	F			.							TRUE				NA	15	62123648	-0.0229046	-1	-6.755193786	5.78E-09	5.31e-06	9.568372684	no	no
cg22483030	37	6	33043849	33151827	F	rs41558014		HLA-DPB1	NM_002121	1stExon					NA		6:33043412-33043889	Unclassified	TRUE	6	33043849	-0.0227349	-1	-7.400181877	4.44E-10	1.03e-06	12.1205774	no	no
cg01469847	37	11	1771930	1728506	F		rs3824849	HCCA2	NM_053005	Body	chr11:1768979-1770712	S_Shore			NA		11:1770905-1772098	Unclassified_Cell_type_specific	NA	11	1771930	-0.0227183	-1	-6.448209898	1.95E-08	1.13e-05	8.364748848	no	no
cg02742555	37	11	15200692	15157268	R			INSC;INSC	NM_001031853;NM_001042536	Body;Body					TRUE				NA	11	15200692	-0.0225538	-1	-6.928664547	2.90E-09	3.53e-06	10.25228553	no	no
cg03981596	37	16	21695771	21603272	F			OTOA;OTOA;OTOA	NM_001161683;NM_001161683;NM_144672	1stExon;5'UTR;Body					NA		16:21695572-21695871	Unclassified_Cell_type_specific	NA	16	21695771	-0.0225093	-1	-7.186977175	1.04E-09	1.8e-06	11.27445015	no	no
cg07813031	37	1	61298421	61071009	R			.							TRUE				NA	1	61298421	-0.022489	-1	-6.436527476	2.04E-08	1.17e-05	8.319142943	no	no
cg03287339	37	16	711135	651136	F			WDR90	NM_145294	Body	chr16:711065-711414	Island			TRUE	16:650649-651454	16:710398-711587	Gene_Associated	NA	16	711135	-0.0224353	-1	-6.775217444	5.34E-09	5.14e-06	9.647193713	no	no
cg13496662	37	19	45416369	50108209	R			.			chr19:45411720-45412600	S_Shelf			NA				TRUE	19	45416369	-0.0224173	-1	-7.017678626	2.04E-09	2.79e-06	10.60407223	no	no
cg02699829	37	19	13216355	13077355	R			TRMT1;TRMT1;TRMT1	NM_001142554;NM_017722;NM_001136035	Body;Body;Body	chr19:13215244-13215543	S_Shore			NA		19:13215068-13216529	Promoter_Associated	NA	19	13216355	-0.0223901	-1	-7.838099063	7.73E-11	3.54e-07	13.86208591	no	no
cg05178291	37	11	18287689	18244265	R			SAA1;SAA1	NM_199161;NM_000331	TSS200;TSS200					NA				NA	11	18287689	-0.022385	-1	-6.939265051	2.78E-09	3.45e-06	10.29415129	no	no
cg24421410	37	6	32920220	33028198	R		rs55750436	HLA-DMA	NM_006120	Body					NA				NA	6	32920220	-0.0223829	-1	-6.830320765	4.29E-09	4.43e-06	9.864273886	no	no
cg08079596	37	2	85999628	85853139	F			ATOH8	NM_032827	Body					TRUE	2:85852898-85853385			NA	2	85999628	-0.0223384	-1	-9.079550685	5.61E-13	1.6e-08	18.78283373	no	no
cg13228442	37	22	41763512	40093458	F			TEF;TEF	NM_001145398;NM_001145398	1stExon;5'UTR			low-CpG:40093245-40093462		TRUE		22:41763076-41763760	Unclassified_Cell_type_specific	NA	22	41763512	-0.0223229	-1	-7.322596782	6.05E-10	1.26e-06	11.81247142	no	no
cg02971253	37	2	27304052	27157556	F			EMILIN1	NM_007046	Body	chr2:27305312-27305612	N_Shore			NA		2:27303261-27305343	Promoter_Associated	NA	2	27304052	-0.0222937	-1	-7.180436379	1.07E-09	1.82e-06	11.2485224	no	no
cg03485674	37	16	50347895	48905396	F	rs75816088		ADCY7	NM_001114	Body					NA	16:48905252-48905466	16:50347578-50347968	Promoter_Associated_Cell_type_specific	TRUE	16	50347895	-0.0222626	-1	-6.993673436	2.24E-09	2.98e-06	10.50915197	no	no
cg13303520	37	1	32856704	32629291	F			BSDC1;BSDC1;BSDC1;BSDC1	NM_001143889;NM_001143888;NM_018045;NM_001143890	Body;Body;Body;Body	chr1:32859770-32860348	N_Shelf			NA				NA	1	32856704	-0.0221948	-1	-6.878114074	3.55E-09	3.95e-06	10.05275072	no	no
cg27118035	37	16	31891978	31799479	F			ZNF267	NM_003414	Body					TRUE				NA	16	31891978	-0.0221777	-1	-6.686306762	7.60E-09	6.27e-06	9.297474222	no	no
cg05004855	37	5	149644009	149624202	F			CAMK2A;CAMK2A	NM_015981;NM_171825	Body;Body					TRUE				TRUE	5	149644009	-0.022135	-1	-6.964724036	2.52E-09	3.22e-06	10.39473074	no	no
cg03399239	37	8	21952741	22008687	F			FAM160B2	NM_022749	Body					TRUE		8:21952126-21953757	Unclassified	TRUE	8	21952741	-0.0221332	-1	-6.786161662	5.11E-09	5e-06	9.690288778	no	no
cg23141902	37	22	39712694	38042640	R			RPL3;SNORD83A;RPL3	NM_000967;NR_000027;NM_001033853	Body;TSS1500;Body	chr22:39715473-39715945	N_Shelf			NA		22:39712361-39712774	Promoter_Associated	TRUE	22	39712694	-0.0220765	-1	-7.461904419	3.47E-10	9.01e-07	12.36582316	no	no
cg03434029	37	1	45274048	45046635	R			TCTEX1D4;BTBD19	NM_001013632;NM_001136537	TSS1500;TSS200	chr1:45271679-45272318	S_Shore			TRUE		1:45272776-45274518	Promoter_Associated	NA	1	45274048	-0.0220668	-1	-8.11914951	2.52E-11	1.8e-07	14.98009691	no	no
cg02571874	37	3	12799985	12774985	R		rs57634225	TMEM40	NM_018306	5'UTR					TRUE				NA	3	12799985	-0.0220486	-1	-7.233888058	8.62E-10	1.57e-06	11.46046338	no	no
cg03084103	37	4	38869707	38546102	F			MIR574;FAM114A1	NR_030300;NM_138389	Body;5'UTR	chr4:38869401-38869780	Island			NA	4:38545431-38546393	4:38869087-38869876	Unclassified	NA	4	38869707	-0.0220351	-1	-7.245369016	8.23E-10	1.51e-06	11.50600318	no	no
cg10959651	37	2	7018020	6935471	R			RSAD2	NM_080657	1stExon					NA		2:7017313-7018189	Unclassified_Cell_type_specific	NA	2	7018020	-0.0219293	-1	-7.499550776	2.99E-10	8.3e-07	12.51545515	no	no
cg09683440	37	16	83869927	82427428	R			.							TRUE				TRUE	16	83869927	-0.0219254	-1	-6.478288053	1.73E-08	1.06e-05	8.482241082	no	no
cg12610312	37	12	109162409	107686538	R			.			chr12:109162408-109162722	Island			NA		12:109162328-109163011	Unclassified_Cell_type_specific	TRUE	12	109162409	-0.0218749	-1	-6.915866641	3.06E-09	3.63e-06	10.2017518	no	no
cg03254465	37	1	3240227	3230087	R			PRDM16;PRDM16	NM_022114;NM_199454	Body;Body	chr1:3239915-3240261	Island			NA	1:3229442-3230111			NA	1	3240227	-0.0218623	-1	-7.197316477	9.97E-10	1.75e-06	11.31543935	no	no
cg03500977	37	6	31325314	31433293	R			HLA-B	NM_005514	TSS1500	chr6:31323946-31325211	S_Shore			NA		6:31324761-31325506	Promoter_Associated	NA	6	31325314	-0.0217418	-1	-7.501540732	2.96E-10	8.3e-07	12.52336552	no	no
cg24024661	37	19	1074425	1025425	R			HMHA1	NM_012292	Body	chr19:1074726-1075071	N_Shore			NA	19:1025332-1025431	19:1074369-1075290	Promoter_Associated	TRUE	19	1074425	-0.021739	-1	-7.4280541	3.97E-10	9.73e-07	12.23131038	no	no
cg07042014	37	14	24783620	23853460	R			LTB4R;LTB4R;LTB4R	NM_001143919;NM_181657;NM_181657	5'UTR;5'UTR;1stExon	chr14:24785147-24785869	N_Shore			NA		14:24783509-24784237	Unclassified_Cell_type_specific	NA	14	24783620	-0.021719	-1	-6.766558245	5.53E-09	5.2e-06	9.613103504	no	no
cg23071186	37	19	6669849	6620849	F			TNFSF14;TNFSF14	NM_172014;NM_003807	Body;Body					NA		19:6669445-6670525	Promoter_Associated	NA	19	6669849	-0.0217014	-1	-6.497984073	1.60E-08	1.02e-05	8.559234188	no	no
cg06196801	37	12	121164025	119648408	F			ACADS	NM_000017	Body	chr12:121163472-121163913	S_Shore		CDMR	NA	12:119647856-119648489	12:121163086-121164377	Promoter_Associated	NA	12	121164025	-0.0216768	-1	-7.172318525	1.10E-09	1.87e-06	11.21634604	no	no
cg08149682	37	19	1355918	1306918	R			MUM1;MUM1	NM_032853;NR_024247	5'UTR;TSS1500	chr19:1354420-1355350	S_Shore		RDMR	NA	19:1305425-1307037	19:1354299-1356204	Promoter_Associated	NA	19	1355918	-0.0216566	-1	-6.586938046	1.13E-08	8.05e-06	8.90748929	no	no
cg02679745	37	9	139927646	139047467	F		rs74750936	C9orf139;FUT7	NM_207511;NM_004479	Body;TSS1500	chr9:139925243-139925996	S_Shore			NA				NA	9	139927646	-0.0216517	-1	-6.650010851	8.77E-09	6.96e-06	9.154915249	no	no
cg27642528	37	10	88814651	88804631	F			GLUD1	NM_005271	Body					TRUE				NA	10	88814651	-0.021613	-1	-8.123857731	2.47E-11	1.79e-07	14.99881783	no	no
cg22104744	37	13	114829833	113847935	R			RASA3	NM_007368	Body				RDMR	NA				NA	13	114829833	-0.0215958	-1	-7.168265208	1.12E-09	1.89e-06	11.20028129	no	no
cg23677833	37	19	16308345	16169345	R			AP1M1;AP1M1	NM_001130524;NM_032493	TSS1500;TSS1500	chr19:16308557-16309313	N_Shore			NA		19:16308147-16309363	Promoter_Associated	NA	19	16308345	-0.021584	-1	-6.839413031	4.14E-09	4.36e-06	9.900116416	no	no
cg13924996	37	11	67053829	66810405	F			ADRBK1	NM_001619	3'UTR	chr11:67052394-67053110	S_Shore			NA	11:66810405-66810506	11:67053490-67054392	Promoter_Associated_Cell_type_specific	NA	11	67053829	-0.0215133	-1	-7.882109375	6.49E-11	3.24e-07	14.03719593	no	no
cg26610808	37	10	102046685	102036675	F			BLOC1S2;BLOC1S2	NM_173809;NM_001001342	TSS1500;TSS1500	chr10:102046142-102046632	S_Shore			NA		10:102045499-102047347	Promoter_Associated	NA	10	102046685	-0.021486	-1	-7.064752837	1.69E-09	2.46e-06	10.79031349	no	no
cg07505391	37	6	31240223	31348202	R		rs2524092	HLA-C	NM_002117	TSS1500	chr6:31238852-31240120	S_Shore			NA		6:31238958-31240545	Promoter_Associated	NA	6	31240223	-0.0214167	-1	-6.727202022	6.46E-09	5.74e-06	9.458243988	no	no
cg10855531	37	2	62702472	62555976	R			.							TRUE				NA	2	62702472	-0.0214078	-1	-7.360532394	5.20E-10	1.12e-06	11.9630961	no	no
cg17536532	37	9	138370739	137510560	R			KIAA0649	NM_014811	TSS1500	chr9:138370738-138372414	Island			NA	9:137510560-137512372	9:138370384-138371375	Unclassified	NA	9	138370739	-0.0213359	-1	-6.873675011	3.61E-09	3.99e-06	10.03523759	no	no
cg05757757	37	10	80008637	79678643	R			.							TRUE	10:79678479-79678688			NA	10	80008637	-0.0212308	-1	-7.660578254	1.57E-10	5.41e-07	13.15580809	no	no
cg14445047	37	9	139332115	138451936	R			INPP5E	NM_019892	Body	chr9:139332839-139334501	N_Shore			TRUE		9:139332030-139332289	Unclassified_Cell_type_specific	NA	9	139332115	-0.0212189	-1	-6.72922177	6.41E-09	5.7e-06	9.466188033	no	no
cg09723979	37	11	19736248	19692824	R			LOC100126784;NAV2;NAV2;NAV2	NR_015384;NM_182964;NM_001111018;NM_145117	TSS200;Body;Body;Body	chr11:19733936-19735320	S_Shore			NA				NA	11	19736248	-0.0211879	-1	-6.860669869	3.81E-09	4.13e-06	9.983937828	no	no
cg11311352	37	19	56058710	60750522	R			.			chr19:56061261-56061516	N_Shelf			TRUE				TRUE	19	56058710	-0.0211807	-1	-6.64879029	8.81E-09	6.97e-06	9.150123442	no	no
cg03494634	37	19	9238958	9099958	R			OR7G3	NM_001001958	TSS1500					NA				NA	19	9238958	-0.021095	-1	-6.458005387	1.87E-08	1.12e-05	8.403000831	no	no
cg26686150	37	12	93637466	92161597	R			.							TRUE		12:93637366-93637485	Unclassified_Cell_type_specific	NA	12	93637466	-0.0210441	-1	-6.653008649	8.67E-09	6.92e-06	9.166684923	no	no
cg01774027	37	19	947712	898712	F			ARID3A	NM_005224	Body	chr19:947547-947981	Island			NA	19:898398-899463	19:947589-948140	Unclassified_Cell_type_specific	NA	19	947712	-0.0210402	-1	-6.589492553	1.11E-08	8.01e-06	8.917502517	no	no
cg16120833	37	17	72443085	69954680	R			GPRC5C;GPRC5C	NM_018653;NM_022036	Body;Body	chr17:72442927-72443194	Island			NA	17:69954597-69954718			NA	17	72443085	-0.0210294	-1	-6.487195695	1.67E-08	1.04e-05	8.517056261	no	no
cg20068209	37	6	75988568	76045288	R			TMEM30A;TMEM30A	NM_001143958;NM_018247	Body;Body					TRUE				NA	6	75988568	-0.0210046	-1	-6.884020998	3.47E-09	3.93e-06	10.07605717	no	no
cg23003085	37	11	64084321	63840897	R			PRDX5;PRDX5;TRMT112;PRDX5	NM_012094;NM_181652;NM_016404;NM_181651	TSS1500;TSS1500;3'UTR;TSS1500	chr11:64084646-64086057	N_Shore			NA				NA	11	64084321	-0.020889	-1	-7.472823229	3.32E-10	8.7e-07	12.40921827	no	no
cg26663490	37	17	72443066	69954661	F			GPRC5C;GPRC5C	NM_018653;NM_022036	Body;Body	chr17:72442927-72443194	Island			NA	17:69954597-69954718			NA	17	72443066	-0.020805	-1	-6.618344733	9.94E-09	7.43e-06	9.030644012	no	no
cg12776171	37	17	72442928	69954523	R			GPRC5C;GPRC5C	NM_018653;NM_022036	Body;Body	chr17:72442927-72443194	Island			NA				NA	17	72442928	-0.0207978	-1	-6.800783389	4.83E-09	4.8e-06	9.747880269	no	no
cg21290814	37	19	18793853	18654853	R			CRTC1;CRTC1	NM_015321;NM_001098482	TSS1500;TSS1500	chr19:18794191-18794819	N_Shore			NA		19:18793701-18795350	Promoter_Associated	NA	19	18793853	-0.0207964	-1	-7.448704495	3.66E-10	9.3e-07	12.31336624	no	no
cg11321035	37	19	13944814	13805814	R			.			chr19:13944139-13944695	S_Shore			TRUE		19:13943925-13945168	Promoter_Associated	NA	19	13944814	-0.0207685	-1	-7.522983394	2.72E-10	7.86e-07	12.60860893	no	no
cg03699843	37	16	50701064	49258565	R			SNX20;SNX20	NM_153337;NM_001144972	3'UTR;3'UTR					NA		16:50698948-50701771	Promoter_Associated	NA	16	50701064	-0.0207608	-1	-6.485507669	1.68E-08	1.04e-05	8.510457987	no	no
cg05323251	37	19	10449942	10310942	F			ICAM3	NM_002162	Body	chr19:10443688-10446022	S_Shelf			NA		19:10449664-10450627	Promoter_Associated	NA	19	10449942	-0.020743	-1	-6.696952843	7.28E-09	6.12e-06	9.339312053	no	no
cg03462130	37	7	5631268	5597794	R			FSCN1	NM_003088	TSS1500	chr7:5632335-5634555	N_Shore			NA		7:5631217-5631449	Unclassified_Cell_type_specific	NA	7	5631268	-0.0207261	-1	-7.28878563	6.92E-10	1.37e-06	11.67826729	no	no
cg22505962	37	3	45067627	45042631	F			CLEC3B	NM_003278	TSS200					TRUE				NA	3	45067627	-0.0206726	-1	-7.718909532	1.24E-10	4.65e-07	13.38786147	no	no
cg17053201	37	6	29593246	29701225	R			GABBR1;GABBR1;GABBR1	NM_021904;NM_021903;NM_001470	Body;Body;Body	chr6:29595298-29595795	N_Shelf			NA				NA	6	29593246	-0.0206406	-1	-6.493799763	1.63E-08	1.03e-05	8.542873784	no	no
cg01511567	37	11	57103631	56860207	F			SSRP1	NM_003146	TSS1500	chr11:57102841-57103430	S_Shore			NA		11:57102138-57103954	Promoter_Associated	NA	11	57103631	-0.0205947	-1	-6.569191441	1.21E-08	8.42e-06	8.837944219	no	no
cg22873165	37	8	143459992	143457899	R			TSNARE1	NM_145003	5'UTR					NA	8:143457815-143457928			NA	8	143459992	-0.0205621	-1	-6.593162161	1.10E-08	7.94e-06	8.931887914	no	no
cg00970435	37	17	66380327	63891922	R			ARSG	NM_014960	Body					TRUE		17:66380183-66380390	Unclassified_Cell_type_specific	NA	17	66380327	-0.0205482	-1	-6.913665764	3.08E-09	3.63e-06	10.19306259	no	no
cg12577010	37	7	134832544	134483084	F			TMEM140	NM_018295	TSS1500					TRUE		7:134832501-134833286	Promoter_Associated	NA	7	134832544	-0.0204546	-1	-6.746122125	5.99E-09	5.44e-06	9.532674343	no	no
cg19356311	37	1	1856073	1845933	R			.			chr1:1859246-1859523	N_Shelf			NA	1:1845500-1846581	1:1855878-1856155	Unclassified_Cell_type_specific	NA	1	1856073	-0.0204331	-1	-6.913207567	3.09E-09	3.63e-06	10.19125365	no	no
cg09778828	37	9	132245624	131285445	R			.			chr9:132244401-132245732	Island			NA	9:131284063-131285856	9:132243901-132246022	Unclassified	NA	9	132245624	-0.0204325	-1	-6.578703481	1.16E-08	8.24e-06	8.875215777	no	no
cg24492058	37	1	12203751	12126338	F	rs7525045		TNFRSF8;TNFRSF8	NM_001243;NM_152942	3'UTR;3'UTR					TRUE		1:12203704-12204059	Unclassified_Cell_type_specific	TRUE	1	12203751	-0.0204017	-1	-6.962691587	2.54E-09	3.23e-06	10.38669965	no	no
cg13754665	37	9	136654631	135644452	R			VAV2;VAV2	NM_001134398;NM_003371	Body;Body					NA	9:135644163-135644648			NA	9	136654631	-0.0203912	-1	-6.773678336	5.37E-09	5.14e-06	9.641133971	no	no
cg16594502	37	15	40339900	38127192	R			.							TRUE		15:40339771-40341095	Promoter_Associated	TRUE	15	40339900	-0.0203441	-1	-6.453892196	1.90E-08	1.12e-05	8.386937212	no	no
cg26916780	37	15	64889554	62676607	F			ZNF609	NM_015042	Body					TRUE		15:64888952-64890012	Unclassified_Cell_type_specific	NA	15	64889554	-0.0202838	-1	-7.843801329	7.56E-11	3.51e-07	13.88477448	no	no
cg02963248	37	2	66809780	66663284	R			.			chr2:66808568-66809404	S_Shore		RDMR	TRUE		2:66809206-66810655	Unclassified_Cell_type_specific	NA	2	66809780	-0.0202661	-1	-6.511068508	1.52E-08	9.78e-06	8.610406138	no	no
cg00814918	37	17	48473941	45828940	F			LRRC59	NM_018509	Body	chr17:48474516-48475047	N_Shore			NA	17:45828879-45829099	17:48473863-48475576	Unclassified	NA	17	48473941	-0.0201767	-1	-6.769819273	5.46E-09	5.18e-06	9.625941029	no	no
cg26133399	37	12	62583974	60870241	F	rs79009103		FAM19A2	NM_178539	5'UTR	chr12:62584768-62586268	N_Shore		RDMR	NA	12:60870241-60870292			NA	12	62583974	-0.020171	-1	-6.916035153	3.05E-09	3.63e-06	10.20241711	no	no
cg05514299	37	17	74868670	72380265	R			MGAT5B;MGAT5B	NM_144677;NM_198955	Body;TSS200	chr17:74864170-74866657	S_Shelf			TRUE		17:74868371-74868780	Unclassified_Cell_type_specific	TRUE	17	74868670	-0.0201468	-1	-6.693476185	7.38E-09	6.14e-06	9.325648053	no	no
cg13483882	37	3	128212476	129695166	F			GATA2	NM_032638	TSS1500	chr3:128205495-128212274	S_Shore			NA	3:129693231-129695167	3:128211214-128212489	Unclassified_Cell_type_specific	NA	3	128212476	-0.0200969	-1	-7.540833859	2.53E-10	7.5e-07	12.6795794	no	no
cg07116693	37	15	90310901	88111905	F			.							TRUE				NA	15	90310901	-0.0200557	-1	-6.751968824	5.86E-09	5.35e-06	9.555681162	no	no
cg09175485	37	11	67020555	66777131	R			KDM2A;KDM2A	NR_027473;NM_012308	Body;Body	chr11:67017607-67017822	S_Shelf			NA		11:67020076-67021025	Gene_Associated	NA	11	67020555	-0.0200347	-1	-6.784290071	5.15E-09	5.01e-06	9.682918304	no	no
cg21691065	37	1	2804835	2794695	R			.							NA		1:2804670-2804890	Unclassified_Cell_type_specific	NA	1	2804835	-0.0200157	-1	-7.074284523	1.63E-09	2.4e-06	10.82803992	no	no
cg21880476	37	6	885298	830298	F			.			chr6:887605-887908	N_Shelf			NA		6:885293-885361	Unclassified_Cell_type_specific	NA	6	885298	-0.0199863	-1	-6.694180023	7.36E-09	6.14e-06	9.328414196	no	no
cg18503234	37	11	68847839	68604415	R			TPCN2	NM_139075	Body	chr11:68849897-68850551	N_Shelf			NA		11:68847553-68848319	Unclassified_Cell_type_specific	TRUE	11	68847839	-0.0199669	-1	-7.097656542	1.48E-09	2.24e-06	10.92056817	no	no
cg12143784	37	7	64541923	64179358	F			.			chr7:64541192-64541752	S_Shore			NA		7:64541149-64541959	Promoter_Associated	NA	7	64541923	-0.0199565	-1	-6.927394624	2.92E-09	3.54e-06	10.24727061	no	no
cg17001566	37	1	2990490	2980350	F			PRDM16;PRDM16	NM_022114;NM_199454	Body;Body	chr1:2990030-2990718	Island			NA	1:2979921-2980557	1:2990417-2990514	Unclassified_Cell_type_specific	NA	1	2990490	-0.0198339	-1	-6.442175469	1.99E-08	1.15e-05	8.341189612	no	no
cg02737621	37	1	28585395	28457982	F			SESN2	NM_031459	TSS1500	chr1:28585831-28587249	N_Shore		RDMR	NA				NA	1	28585395	-0.0197866	-1	-6.611929386	1.02E-08	7.53e-06	9.005479511	no	no
cg04697265	37	11	130683700	130188910	F			.							TRUE				NA	11	130683700	-0.0197504	-1	-6.83703092	4.18E-09	4.38e-06	9.890725294	no	no
cg04158018	37	12	54696210	52982477	R			NFE2	NM_001136023	TSS1500					NA				NA	12	54696210	-0.0196613	-1	-6.771881681	5.41E-09	5.16e-06	9.634060474	no	no
cg07807026	37	12	2041581	1911842	F			.						DMR	NA	12:1911668-1911969			NA	12	2041581	-0.0196469	-1	-7.40480965	4.36E-10	1.02e-06	12.13896139	no	no
cg13488078	37	8	27469338	27525255	F	rs4732730		CLU;CLU;CLU	NM_001831;NM_001171138;NM_203339	Body;TSS200;TSS1500	chr8:27471954-27472523	N_Shelf			TRUE				NA	8	27469338	-0.019633	-1	-6.633824752	9.35E-09	7.22e-06	9.091381901	no	no
cg12063580	37	14	105783627	104854672	F		rs73357401	PACS2;PACS2	NM_015197;NM_001100913	Body;Body	chr14:105780339-105782027	S_Shore			NA	14:104854549-104854776			TRUE	14	105783627	-0.0196254	-1	-6.621466568	9.82E-09	7.39e-06	9.042891038	no	no
cg02001279	37	19	940967	891967	F			ARID3A	NM_005224	Body	chr19:940723-942490	Island			TRUE	19:891737-892528	19:940610-941616	Unclassified	TRUE	19	940967	-0.0196132	-1	-7.959198529	4.77E-11	2.76e-07	14.34390275	no	no
cg09383860	37	11	71709837	71387485	R			IL18BP;IL18BP;IL18BP;IL18BP;IL18BP	NM_001039659;NM_001145057;NM_001039660;NM_001145055;NM_173042	TSS200;TSS1500;TSS200;TSS1500;TSS1500					NA		11:71709336-71710522	Promoter_Associated_Cell_type_specific	NA	11	71709837	-0.0195867	-1	-6.773719613	5.37E-09	5.14e-06	9.641296483	no	no
cg04665204	37	17	79420424	77035019	F			BAHCC1	NM_001080519	Body	chr17:79420144-79420437	Island		DMR	NA	17:77034769-77035026			NA	17	79420424	-0.0195183	-1	-6.56461151	1.23E-08	8.47e-06	8.820001778	no	no
cg05497652	37	7	101377263	101163983	R			.							TRUE				TRUE	7	101377263	-0.0194363	-1	-6.494432113	1.62E-08	1.02e-05	8.54534611	no	no
cg26423283	37	8	6796902	6784312	R	rs2615769		DEFA4	NM_001925	TSS1500					NA				NA	8	6796902	-0.0194253	-1	-6.490734315	1.65E-08	1.03e-05	8.530889306	no	no
cg13393585	37	17	1134906	1081656	R			.			chr17:1131877-1133367	S_Shore	low-CpG:1081640-1081671		NA				NA	17	1134906	-0.0194105	-1	-7.675079797	1.48E-10	5.29e-07	13.21349498	no	no
cg19756358	37	5	1479969	1532969	F			LPCAT1	NM_024830	Body	chr5:1483763-1484069	N_Shelf			NA	5:1532878-1532970	5:1479166-1480262	Unclassified	TRUE	5	1479969	-0.0193697	-1	-6.650180353	8.77E-09	6.96e-06	9.155580709	no	no
cg16547579	37	20	4954333	4902333	F			SLC23A2;SLC23A2	NM_203327;NM_005116	5'UTR;5'UTR					TRUE		20:4954149-4954471	Unclassified	TRUE	20	4954333	-0.0193676	-1	-6.739762662	6.15E-09	5.52e-06	9.507653159	no	no
cg01538166	37	17	17743987	17684712	F			.			chr17:17743412-17743988	Island			NA		17:17743033-17744468	Promoter_Associated	NA	17	17743987	-0.0193454	-1	-7.064181161	1.69E-09	2.46e-06	10.78805096	no	no
cg27643147	37	11	70517294	70194942	R		rs76950179	SHANK2	NM_012309	Body					TRUE	11:70194935-70195082			NA	11	70517294	-0.0193341	-1	-6.570578029	1.20E-08	8.39e-06	8.843376781	no	no
cg09001777	37	19	5851504	5802504	F	rs28362442		FUT3;FUT3;FUT3;FUT3	NM_001097641;NM_001097640;NM_000149;NM_001097639	TSS200;TSS200;TSS200;TSS200			low-CpG:5802420-5802542		NA				NA	19	5851504	-0.0193282	-1	-6.474111154	1.76E-08	1.07e-05	8.465918936	no	no
cg20437892	37	2	220267748	219975992	F			.							TRUE		2:220267611-220268143	Unclassified	NA	2	220267748	-0.0192905	-1	-6.523187422	1.45E-08	9.49e-06	8.657818868	no	no
cg04452095	37	17	75315868	72827463	F			SEPT9;SEPT9;SEPT9;SEPT9	NM_006640;NM_001113492;NM_001113491;NM_006640	5'UTR;5'UTR;Body;1stExon					TRUE		17:75315343-75315871	Promoter_Associated	TRUE	17	75315868	-0.0192593	-1	-6.773439894	5.38E-09	5.14e-06	9.6401952	no	no
cg23838005	37	17	74868604	72380199	R			MGAT5B;MGAT5B	NM_144677;NM_198955	Body;TSS200	chr17:74864170-74866657	S_Shore			TRUE		17:74868371-74868780	Unclassified_Cell_type_specific	TRUE	17	74868604	-0.0192375	-1	-6.790788347	5.02E-09	4.93e-06	9.708510279	no	no
cg14622879	37	6	12234001	12341987	F			.							TRUE		6:12233723-12235102	Unclassified	NA	6	12234001	-0.0190685	-1	-6.91268204	3.09E-09	3.63e-06	10.1891789	no	no
cg21990700	37	12	7260776	7152052	R			LOC283314;C1RL	NR_026947;NM_016546	TSS200;Body					NA				NA	12	7260776	-0.0190487	-1	-6.437929703	2.03E-08	1.16e-05	8.324616118	no	no
cg18634506	37	7	99007560	98845496	F			BUD31;PDAP1	NM_003910;NM_014891	5'UTR;TSS1500	chr7:99005784-99006859	S_Shore			NA		7:99007345-99007575	Promoter_Associated	NA	7	99007560	-0.0190289	-1	-7.164884677	1.13E-09	1.9e-06	11.18688366	no	no
cg05196905	37	21	47877665	46702093	R			DIP2A;DIP2A;DIP2A;DIP2A;DIP2A;DIP2A;DIP2A	NM_001146114;NM_206891;NM_015151;NM_001146116;NM_001146115;NM_206890;NM_206889	TSS1500;TSS1500;TSS1500;TSS1500;TSS1500;TSS1500;TSS1500	chr21:47878070-47879576	N_Shore			NA				NA	21	47877665	-0.0189987	-1	-7.319982278	6.11E-10	1.26e-06	11.80209233	no	no
cg14120215	37	12	113841668	112326051	F			SDS;SDS	NM_006843;NM_006843	5'UTR;1stExon					NA		12:113841661-113841979	Unclassified	NA	12	113841668	-0.0189502	-1	-6.880153027	3.52E-09	3.93e-06	10.06079535	no	no
cg17664128	37	19	42891265	47583105	R			CNFN	NM_032488	3'UTR	chr19:42891311-42891646	N_Shore			NA		19:42890857-42891841	Unclassified	NA	19	42891265	-0.0189007	-1	-6.533645682	1.39E-08	9.23e-06	8.698747514	no	no
cg03559942	37	11	62521055	62277631	F			ZBTB3	NM_024784	Body	chr11:62521370-62521962	N_Shore			NA		11:62520902-62522049	Promoter_Associated	NA	11	62521055	-0.0188648	-1	-6.847455051	4.01E-09	4.26e-06	9.931824159	no	no
cg19789466	37	12	113344923	111829306	R			OAS1;OAS1;OAS1	NM_002534;NM_016816;NM_001032409	1stExon;1stExon;1stExon					NA		12:113344574-113345168	Promoter_Associated	NA	12	113344923	-0.0188373	-1	-6.517126133	1.48E-08	9.68e-06	8.634103324	no	no
cg23230486	37	1	27718269	27590856	F			GPR3	NM_005281	TSS1500	chr1:27718892-27719349	N_Shore			TRUE		1:27718016-27720258	Promoter_Associated	NA	1	27718269	-0.0188212	-1	-6.640245588	9.12E-09	7.08e-06	9.116581792	no	no
cg17566735	37	3	171527257	173009951	F			PLD1;PLD1	NM_001130081;NM_002662	5'UTR;5'UTR	chr3:171527617-171528458	N_Shore			NA		3:171527167-171527262	Promoter_Associated_Cell_type_specific	NA	3	171527257	-0.0188172	-1	-6.53791017	1.37E-08	9.16e-06	8.715440082	no	no
cg05415549	37	7	73242574	72880510	F			.			chr7:73245434-73246045	N_Shelf			NA		7:73242399-73242896	Unclassified_Cell_type_specific	TRUE	7	73242574	-0.018771	-1	-7.069927169	1.66E-09	2.43e-06	10.81079285	no	no
cg21019522	37	11	2920789	2877365	R			SLC22A18;SLC22A18AS	NM_183233;NM_007105	TSS200;Body	chr11:2923301-2923817	N_Shelf			NA				NA	11	2920789	-0.0187336	-1	-6.990036446	2.28E-09	3.01e-06	10.49477393	no	no
cg20291222	37	12	75784541	74070808	R			GLIPR1L2	NM_152436	TSS1500	chr12:75784799-75785241	N_Shore			NA		12:75784337-75785318	Promoter_Associated	NA	12	75784541	-0.0186148	-1	-7.366436612	5.08E-10	1.11e-06	11.98654346	no	no
cg09565806	37	2	198492976	198201221	F			RFTN2	NM_144629	Body					TRUE		2:198492954-198493089	Unclassified_Cell_type_specific	NA	2	198492976	-0.0186123	-1	-6.460782398	1.85E-08	1.11e-05	8.413847253	no	no
cg12031217	37	17	63133186	60563648	F			RGS9;RGS9;RGS9	NM_001165933;NM_003835;NM_001081955	TSS1500;TSS1500;TSS1500	chr17:63133330-63133592	N_Shore			NA	17:60563634-60564241	17:63132960-63134377	Unclassified	NA	17	63133186	-0.0186073	-1	-6.720987118	6.62E-09	5.79e-06	9.433801886	no	no
cg16033151	37	17	27966740	24990866	R			SSH2	NM_033389	Body					TRUE		17:27966063-27967441	Unclassified	NA	17	27966740	-0.0184772	-1	-6.820869454	4.46E-09	4.57e-06	9.827022884	no	no
cg13380502	37	1	27718221	27590808	R			GPR3	NM_005281	TSS1500	chr1:27718892-27719349	N_Shore			NA		1:27718016-27720258	Promoter_Associated	NA	1	27718221	-0.0184206	-1	-6.729062066	6.41E-09	5.7e-06	9.465559872	no	no
cg15079315	37	20	4981089	4929089	F			SLC23A2;SLC23A2	NM_203327;NM_005116	5'UTR;5'UTR				CDMR	NA				NA	20	4981089	-0.0183675	-1	-6.621527086	9.82E-09	7.39e-06	9.043128459	no	no
cg03252770	37	4	154354354	154573804	F	rs59967615		.						DMR	NA		4:154354229-154354640	Unclassified	TRUE	4	154354354	-0.0181785	-1	-6.694593162	7.35E-09	6.14e-06	9.330037888	no	no
cg24332002	37	1	22228582	22101169	F			HSPG2	NM_005529	Body					TRUE		1:22228518-22228823	Unclassified_Cell_type_specific	TRUE	1	22228582	-0.0181627	-1	-7.087351757	1.54E-09	2.32e-06	10.87976845	no	no
cg15298486	37	10	102046690	102036680	F			BLOC1S2;BLOC1S2	NM_173809;NM_001001342	TSS1500;TSS1500	chr10:102046142-102046632	S_Shore			NA		10:102045499-102047347	Promoter_Associated	NA	10	102046690	-0.0180889	-1	-6.633531823	9.36E-09	7.22e-06	9.090232337	no	no
cg13896106	37	17	72754589	70266184	R			SLC9A3R1	NM_004252	Body					TRUE				TRUE	17	72754589	-0.0180781	-1	-7.425571921	4.01E-10	9.73e-07	12.22144806	no	no
cg05648303	37	4	141264393	141483843	R			SCOC;SCOC;SCOC;SCOC;SCOC	NM_032547;NM_001153446;NM_001153635;NM_001153585;NM_001153690	5'UTR;TSS1500;TSS1500;TSS1500;TSS1500					NA				NA	4	141264393	-0.0180648	-1	-6.49127926	1.64E-08	1.03e-05	8.533019709	no	no
cg10498429	37	11	64051762	63808338	F			GPR137;BAD;BAD;GPR137	NM_001170881;NM_004322;NM_032989;NM_001170726	TSS1500;1stExon;Body;TSS200	chr11:64052607-64053652	N_Shore			NA				NA	11	64051762	-0.0180512	-1	-6.46638335	1.81E-08	1.09e-05	8.435726106	no	no
cg22778788	37	10	101294300	101284290	R			NKX2-3	NM_145285	Body	chr10:101294443-101297263	N_Shore		CDMR	NA	10:101284290-101284328			NA	10	101294300	-0.0179908	-1	-6.488817126	1.66E-08	1.04e-05	8.523394524	no	no
cg07971188	37	6	31431100	31539079	F			HCP5	NM_006674	Body					TRUE		6:31430369-31431494	Promoter_Associated	NA	6	31431100	-0.0179373	-1	-6.904262375	3.20E-09	3.7e-06	10.15594131	no	no
cg13167431	37	22	26988419	25318419	F			.			chr22:26985516-26986264	S_Shelf			NA		22:26988002-26988726	Unclassified_Cell_type_specific	NA	22	26988419	-0.0179331	-1	-6.868878195	3.68E-09	4.05e-06	10.0163147	no	no
cg27407935	37	17	17723235	17663960	F			SREBF1;SREBF1	NM_004176;NM_001005291	Body;Body	chr17:17726855-17727282	N_Shelf			NA		17:17722854-17723436	Unclassified	TRUE	17	17723235	-0.0179273	-1	-6.716261858	6.75E-09	5.84e-06	9.415220593	no	no
cg22114489	37	7	101398177	101184897	F			.							NA	7:101184858-101184924			NA	7	101398177	-0.0178666	-1	-7.276336483	7.28E-10	1.4e-06	11.62886496	no	no
cg20253856	37	15	99394591	97212114	F	rs74355835		IGF1R	NM_000875	Body	chr15:99395434-99395976	N_Shore			NA		15:99393330-99396788	Promoter_Associated	NA	15	99394591	-0.0177763	-1	-6.479995376	1.72E-08	1.06e-05	8.488913392	no	no
cg13718185	37	8	22877275	22933220	F	rs76699064		RHOBTB2;RHOBTB2;RHOBTB2	NM_015178;NM_001160036;NM_001160037	3'UTR;3'UTR;3'UTR					TRUE		8:22875426-22877717	Promoter_Associated	NA	8	22877275	-0.0177745	-1	-6.596901561	1.08E-08	7.87e-06	8.946548319	no	no
cg12970171	37	5	6766613	6819613	F		rs77231349	.							TRUE		5:6765628-6766677	Unclassified	TRUE	5	6766613	-0.0177465	-1	-7.666178108	1.54E-10	5.34e-07	13.17808394	no	no
cg14499577	37	8	1414612	1402019	R			.						RDMR	NA				NA	8	1414612	-0.017735	-1	-6.483008277	1.70E-08	1.05e-05	8.500688777	no	no
cg12773030	37	7	30543611	30510136	R			GGCT	NM_024051	Body	chr7:30543984-30545005	N_Shore			NA				NA	7	30543611	-0.0177337	-1	-6.566444281	1.22E-08	8.45e-06	8.82718162	no	no
cg24851513	37	3	52099522	52074562	R			C3orf74	NR_027331	TSS1500					NA				NA	3	52099522	-0.0177088	-1	-7.715600921	1.26E-10	4.65e-07	13.37469835	no	no
cg10908953	37	11	121322456	120827666	F			SORL1	NM_003105	TSS1500	chr11:121322538-121323302	N_Shore	high-CpG:120827537-120828495		NA		11:121322037-121323947	Promoter_Associated	NA	11	121322456	-0.0177061	-1	-7.207115754	9.59E-10	1.7e-06	11.35429227	no	no
cg25447717	37	3	183952205	185434899	F			VWA5B2	NM_138345	Body	chr3:183947040-183948801	S_Shelf			NA				TRUE	3	183952205	-0.0176506	-1	-7.180978773	1.06E-09	1.82e-06	11.25067237	no	no
cg06151964	37	19	35531417	40223257	F	rs72550239		HPN;HPN;HPN;HPN	NM_002151;NM_002151;NM_182983;NM_182983	1stExon;5'UTR;1stExon;5'UTR	chr19:35531780-35531991	N_Shore			TRUE	19:40223204-40223258			NA	19	35531417	-0.0175966	-1	-7.167003419	1.12E-09	1.9e-06	11.19528053	no	no
cg21570709	37	1	150592475	148859099	R			.							NA		1:150592338-150592626	Gene_Associated_Cell_type_specific	NA	1	150592475	-0.0174931	-1	-7.258934693	7.80E-10	1.46e-06	11.55981938	no	no
cg01109643	37	13	113547231	112595232	R			.			chr13:113548643-113549127	N_Shore			NA				NA	13	113547231	-0.0174836	-1	-6.83284389	4.25E-09	4.41e-06	9.874219623	no	no
cg14343652	37	7	130789013	130439553	R			FLJ43663;FLJ43663	NR_015431;NR_024153	Body;Body	chr7:130790358-130792773	N_Shore		RDMR	NA				NA	7	130789013	-0.017458	-1	-6.799737269	4.85E-09	4.81e-06	9.743759269	no	no
cg21094405	37	13	113656117	112704118	R			MCF2L;MCF2L	NM_001112732;NM_024979	Body;Body	chr13:113656116-113656379	Island			TRUE	13:112704011-112704370	13:113655476-113656897	Unclassified_Cell_type_specific	TRUE	13	113656117	-0.017168	-1	-6.894547715	3.33E-09	3.79e-06	10.11759793	no	no
cg08005849	37	7	81399399	81237335	F			HGF;HGF;HGF;HGF;HGF;HGF;HGF;HGF;HGF;HGF	NM_001010932;NM_001010934;NM_001010931;NM_000601;NM_001010931;NM_001010933;NM_001010934;NM_001010933;NM_000601;NM_001010932	5'UTR;1stExon;1stExon;1stExon;5'UTR;1stExon;5'UTR;5'UTR;5'UTR;1stExon			low-CpG:81237300-81237398		TRUE		7:81398893-81399442	Unclassified_Cell_type_specific	NA	7	81399399	-0.0168023	-1	-6.994533331	2.24E-09	2.97e-06	10.51255149	no	no
cg06741909	37	14	24767084	23836924	R			DHRS1;DHRS1	NM_001136050;NM_138452	Body;Body	chr14:24768620-24769364	N_Shore			NA		14:24765235-24767220	Unclassified	NA	14	24767084	-0.0166602	-1	-7.290425321	6.88E-10	1.36e-06	11.68477459	no	no
cg01418153	37	1	3240129	3229989	F			PRDM16;PRDM16	NM_022114;NM_199454	Body;Body	chr1:3239915-3240261	Island			NA	1:3229442-3230111			NA	1	3240129	-0.0165173	-1	-6.881278179	3.51E-09	3.93e-06	10.06523474	no	no
cg22109240	37	2	201374010	201082255	R		rs73044110	KCTD18	NM_152387	5'UTR	chr2:201374435-201374968	N_Shore			NA		2:201373924-201375366	Promoter_Associated	NA	2	201374010	-0.0165073	-1	-6.984047476	2.33E-09	3.06e-06	10.47109972	no	no
cg11320084	37	1	185014181	183280804	F			RNF2	NM_007212	TSS1500	chr1:185014369-185015220	N_Shore			NA				NA	1	185014181	-0.0164963	-1	-6.985665472	2.32E-09	3.05e-06	10.47749538	no	no
cg23437162	37	3	49067151	49042155	R			QRICH1;IMPDH2;QRICH1	NM_017730;NM_000884;NM_198880	3'UTR;TSS1500;3'UTR	chr3:49066573-49066983	S_Shore			NA		3:49066510-49067313	Promoter_Associated	NA	3	49067151	-0.0164561	-1	-6.441513879	2.00E-08	1.15e-05	8.338606931	no	no
cg26227523	37	15	77287243	75074298	R			PSTPIP1	NM_003978	TSS1500					NA		15:77287177-77287546	Promoter_Associated	NA	15	77287243	-0.016431	-1	-6.805980923	4.73E-09	4.74e-06	9.768356335	no	no
cg26781726	37	12	122235309	120719692	F		rs11043201	LOC338799	NR_002809	Body	chr12:122235106-122235310	Island			NA	12:120719518-120719693	12:122234300-122235402	Gene_Associated_Cell_type_specific	NA	12	122235309	-0.0163667	-1	-7.11259898	1.40E-09	2.19e-06	10.9797401	no	no
cg06151074	37	6	31669888	31777867	F			BAT5	NM_021160	Body	chr6:31670594-31671274	N_Shore		RDMR	NA				NA	6	31669888	-0.0162366	-1	-6.846815802	4.02E-09	4.26e-06	9.929303569	no	no
cg01802713	37	3	42695307	42670311	R			ZBTB47;ZBTB47	NM_145166;NM_145166	1stExon;5'UTR	chr3:42695528-42696575	N_Shore			NA		3:42695284-42697110	Promoter_Associated	NA	3	42695307	-0.0161003	-1	-6.650484898	8.75E-09	6.96e-06	9.156776351	no	no
cg05318142	37	2	85999498	85853009	R			ATOH8	NM_032827	Body					TRUE	2:85852898-85853385			NA	2	85999498	-0.0160051	-1	-6.54782638	1.31E-08	8.9e-06	8.754262838	no	no
cg07103722	37	6	31370532	31478511	F	rs36223353		MICA	NM_000247	TSS1500	chr6:31370915-31371917	N_Shore		RDMR	NA		6:31370048-31371802	Promoter_Associated	NA	6	31370532	-0.01599	-1	-6.649462648	8.79E-09	6.96e-06	9.152763039	no	no
cg00525011	37	16	122031	62031	F			RHBDF1	NM_022450	5'UTR	chr16:122017-122873	Island			NA	16:61999-62873			NA	16	122031	-0.0159301	-1	-7.747543946	1.11E-10	4.42e-07	13.50178501	no	no
cg12007048	37	11	1785701	1742277	R			CTSD;HCCA2	NM_001909;NM_053005	TSS1500;TSS1500	chr11:1784805-1785553	S_Shore			NA	11:1741393-1742327			NA	11	1785701	-0.0158988	-1	-6.627403908	9.59E-09	7.27e-06	9.066186008	no	no
cg23669043	37	11	66336244	66092820	F		rs59057733	CTSF	NM_003793	TSS200	chr11:66335575-66336151	S_Shore			NA		11:66335645-66336403	Unclassified	NA	11	66336244	-0.0158946	-1	-7.833524896	7.87E-11	3.57e-07	13.84388588	no	no
cg20973931	37	11	1785695	1742271	R			CTSD;HCCA2	NM_001909;NM_053005	TSS1500;TSS200	chr11:1784805-1785553	S_Shore			NA	11:1741393-1742327			NA	11	1785695	-0.0158317	-1	-7.245791617	8.22E-10	1.51e-06	11.50767956	no	no
cg11194994	37	1	160175974	158442598	R			PEA15	NM_003768	5'UTR	chr1:160175132-160175702	S_Shore			NA				NA	1	160175974	-0.0157586	-1	-6.928657129	2.90E-09	3.53e-06	10.25225624	no	no
cg02743878	37	2	169937094	169645340	F			DHRS9;DHRS9;DHRS9;DHRS9	NM_001142271;NM_005771;NM_199204;NM_001142270	TSS1500;5'UTR;5'UTR;5'UTR					NA				NA	2	169937094	-0.0156052	-1	-6.463802985	1.83E-08	1.1e-05	8.425646045	no	no
cg08036121	37	2	235859442	235524181	R			SH3BP4	NM_014521	TSS1500	chr2:235860117-235861716	N_Shore			NA	2:235524181-235524545	2:235859093-235859641	Unclassified_Cell_type_specific	NA	2	235859442	-0.0156028	-1	-6.662269339	8.36E-09	6.71e-06	9.203048814	no	no
cg06362282	37	6	33245893	33353871	R			B3GALT4	NM_003782	1stExon	chr6:33244677-33245554	S_Shore			NA	6:33352687-33353910	6:33244505-33246488	Promoter_Associated	NA	6	33245893	-0.0154917	-1	-6.465524614	1.82E-08	1.1e-05	8.432371414	no	no
cg20912205	37	3	50337305	50312309	R			NAT6;HYAL3	NM_012191;NM_003549	TSS1500;TSS1500	chr3:50336331-50336879	S_Shore			NA		3:50335451-50337508	Promoter_Associated	NA	3	50337305	-0.01545	-1	-7.022668003	2.00E-09	2.77e-06	10.62380552	no	no
cg25179758	37	13	36918614	35816614	F	rs78649478		SPG20;SPG20;SPG20;SPG20	NM_001142296;NM_001142294;NM_015087;NM_001142295	5'UTR;5'UTR;5'UTR;5'UTR	chr13:36919737-36921004	N_Shore		CDMR	TRUE				NA	13	36918614	-0.0154435	-1	-6.534949002	1.38E-08	9.23e-06	8.703848918	no	no
cg11742207	37	15	88784902	86585906	R			NTRK3;NTRK3;NTRK3	NM_001007156;NM_001012338;NM_002530	Body;Body;Body					TRUE				NA	15	88784902	-0.0153396	-1	-6.476393995	1.74E-08	1.06e-05	8.474839393	no	no
cg04361926	37	16	89070185	87597686	R			.			chr16:89070646-89070904	N_Shore			NA				NA	16	89070185	-0.0152992	-1	-6.91713617	3.04E-09	3.63e-06	10.20676414	no	no
cg12595667	37	2	136872094	136588564	F			CXCR4;CXCR4;CXCR4	NM_001008540;NM_001008540;NM_003467	3'UTR;1stExon;3'UTR	chr2:136874086-136875780	N_Shore			NA				NA	2	136872094	-0.0151125	-1	-7.108394789	1.42E-09	2.2e-06	10.96309031	no	no
cg23668631	37	17	3796936	3743685	R			CAMKK1;CAMKK1	NM_032294;NM_172207	TSS1500;TSS1500	chr17:3795519-3796868	S_Shore			NA				NA	17	3796936	-0.0149826	-1	-6.831756201	4.27E-09	4.42e-06	9.869932075	no	no
cg15078838	37	2	28114349	27967853	F			BRE;RBKS;LOC100302650;BRE;BRE;BRE;BRE	NM_199193;NM_022128;NR_028308;NM_199192;NM_199194;NM_199191;NM_004899	5'UTR;TSS1500;TSS1500;5'UTR;5'UTR;5'UTR;5'UTR	chr2:28113060-28113764	S_Shore			NA		2:28112624-28114459	Unclassified	NA	2	28114349	-0.0149739	-1	-6.441712495	2.00E-08	1.15e-05	8.339382273	no	no
cg14359680	37	14	105532208	104603253	R			GPR132	NM_013345	TSS1500					NA		14:105531503-105533362	Promoter_Associated	TRUE	14	105532208	-0.0148188	-1	-6.7619235	5.63E-09	5.26e-06	9.594859691	no	no
cg22705225	37	5	31640216	31675973	F			.			chr5:31639053-31640104	S_Shore			NA				NA	5	31640216	-0.014796	-1	-6.639990158	9.13E-09	7.08e-06	9.115579226	no	no
cg04231319	37	10	21824447	21864453	F			MLLT10;MLLT10	NM_004641;NM_001009569	Body;Body	chr10:21822850-21824410	S_Shore			NA				NA	10	21824447	-0.014566	-1	-6.434534092	2.05E-08	1.17e-05	8.311362765	no	no
cg14126392	37	9	138985942	138125763	F			NACC2	NM_144653	5'UTR	chr9:138985837-138987846	Island			NA	9:138125694-138127661			NA	9	138985942	-0.0145603	-1	-6.475096272	1.75E-08	1.06e-05	8.469768321	no	no
cg16001422	37	8	145022842	145094830	R		rs62523988	PLEC1;PLEC1;PLEC1;PLEC1	NM_000445;NM_201378;NM_201379;NM_201380	Body;Body;Body;Body	chr8:145024449-145025179	N_Shore		RDMR	TRUE		8:145022519-145023324	Unclassified_Cell_type_specific	NA	8	145022842	-0.014426	-1	-6.514477018	1.50E-08	9.72e-06	8.623739594	no	no
cg24092253	37	20	61848099	61318544	R			YTHDF1	NM_017798	TSS1500	chr20:61846843-61848103	Island			NA				NA	20	61848099	-0.0143853	-1	-6.74203877	6.09E-09	5.48e-06	9.516608057	no	no
cg18804206	37	17	18162315	18103040	F			FLII	NM_002018	TSS1500	chr17:18161711-18162316	Island			NA	17:18102324-18103041	17:18162294-18162373	Promoter_Associated	NA	17	18162315	-0.0141174	-1	-7.067481737	1.67E-09	2.45e-06	10.80111395	no	no
cg22740489	37	2	110706159	110063448	F			LIMS3-LOC440895;LIMS3-LOC440895;LOC440895	NR_027145;NR_027144;NR_027143	Body;Body;Body	chr2:110705052-110705960	S_Shore			NA				NA	2	110706159	-0.0140468	-1	-7.36441534	5.12E-10	1.11e-06	11.97851627	no	no
cg14010720	37	20	62168878	61639322	F			PTK6	NM_005975	TSS200	chr20:62168432-62168684	S_Shore			TRUE	20:61638877-61639906	20:62168854-62170203	Unclassified	NA	20	62168878	-0.0140144	-1	-7.007442456	2.12E-09	2.88e-06	10.56359238	no	no
cg18621256	37	10	119221444	119211434	R			.							TRUE				TRUE	10	119221444	-0.0135831	-1	-6.664121528	8.30E-09	6.68e-06	9.210322772	no	no
cg12710480	37	20	32254216	31717877	F			NECAB3;NECAB3;C20orf134	NM_031231;NM_031232;NM_001024675	Body;Body;TSS200	chr20:32254811-32255989	N_Shore			NA		20:32254110-32254881	Promoter_Associated	NA	20	32254216	-0.0133661	-1	-6.476687703	1.74E-08	1.06e-05	8.475987131	no	no
cg12195314	37	19	2491255	2442255	F			.			chr19:2489064-2489641	S_Shore			NA				TRUE	19	2491255	-0.0127298	-1	-6.809863376	4.66E-09	4.69e-06	9.783652975	no	no
cg17103217	37	6	33245721	33353699	F			B3GALT4	NM_003782	1stExon	chr6:33244677-33245554	S_Shore			TRUE	6:33352687-33353910	6:33244505-33246488	Promoter_Associated	TRUE	6	33245721	-0.0122054	-1	-6.51135455	1.52E-08	9.78e-06	8.611525029	no	no
cg06211255	37	11	65153842	64910418	R			FRMD8	NM_031904	TSS200	chr11:65153726-65154606	Island			NA	11:64910324-64911147	11:65153678-65154647	Promoter_Associated	NA	11	65153842	-0.0119748	-1	-6.942359312	2.75E-09	3.42e-06	10.30637327	no	no
cg02518775	37	11	66046770	65803346	R			CNIH2	NM_182553	Body	chr11:66045211-66045708	S_Shore			TRUE				TRUE	11	66046770	0.00976715	1	6.532697629	1.39E-08	9.25e-06	8.695036797	no	no
cg11789681	37	15	74046708	71833761	F			.			chr15:74044561-74045885	S_Shore			NA				NA	15	74046708	0.0117517	1	6.435635467	2.04E-08	1.17e-05	8.315661373	no	no
cg02557933	37	2	220351040	220059284	F	rs1022120		SPEG	NM_005876	Body	chr2:220348955-220349784	S_Shore		RDMR	TRUE				NA	2	220351040	0.0125943	1	7.030833777	1.93E-09	2.69e-06	10.65610496	no	no
cg04625615	37	15	41788368	39575660	R			ITPKA	NM_002220	Body	chr15:41785616-41788539	Island			NA	15:39572593-39575779			NA	15	41788368	0.0133896	1	6.691480104	7.44E-09	6.16e-06	9.317803539	no	no
cg14334161	37	10	72201622	71871628	R			NODAL	NM_018055	TSS200	chr10:72200065-72201368	S_Shore		RDMR	TRUE				TRUE	10	72201622	0.0143195	1	6.835882119	4.20E-09	4.39e-06	9.886196474	no	no
cg24143137	37	10	103995782	103985772	F			PITX3	NM_005029	5'UTR	chr10:103990213-103991829	S_Shelf			NA				NA	10	103995782	0.0145753	1	6.692985322	7.40E-09	6.14e-06	9.323718947	no	no
cg27348423	37	4	37456396	37132791	F			C4orf19	NM_001104629	5'UTR	chr4:37455279-37455757	S_Shore			TRUE				NA	4	37456396	0.0145904	1	6.537910729	1.37E-08	9.16e-06	8.71544227	no	no
cg21987515	37	4	153274118	153493568	R			FBXW7;FBXW7;FBXW7	NM_001013415;NM_033632;NM_018315	Body;Body;TSS200					NA		4:153274102-153274140	Unclassified_Cell_type_specific	NA	4	153274118	0.0146118	1	6.475962115	1.74E-08	1.06e-05	8.473151728	no	no
cg20018563	37	15	92690264	90491268	F	rs79038643		SLCO3A1;SLCO3A1	NM_001145044;NM_013272	Body;Body					TRUE				NA	15	92690264	0.0149347	1	6.648229849	8.83E-09	6.97e-06	9.147923254	no	no
cg15204354	37	1	155006911	153273535	F			DCST1;DCST2;DCST1	NM_001143687;NM_144622;NM_152494	Body;TSS1500;Body					NA				NA	1	155006911	0.0151219	1	6.703558148	7.10E-09	6.06e-06	9.36527534	no	no
cg23300529	37	8	21989012	22044957	F	rs55879018		HR;HR	NM_018411;NM_005144	TSS1500;TSS1500	chr8:21987532-21989013	Island			TRUE		8:21988069-21989125	Unclassified_Cell_type_specific	NA	8	21989012	0.0151597	1	6.556995022	1.27E-08	8.63e-06	8.790168128	no	no
cg14058476	37	14	24835609	23905449	R			NFATC4	NM_001136022	TSS1500	chr14:24835810-24836220	N_Shore			NA	14:23905443-23905522	14:24834531-24838393	Unclassified	NA	14	24835609	0.0155576	1	6.565318127	1.23E-08	8.46e-06	8.822769894	no	no
cg24378227	37	6	1396771	1341770	F			.			chr6:1393049-1394170	S_Shelf		RDMR	NA		6:1396621-1397573	Unclassified	NA	6	1396771	0.0162706	1	6.787934544	5.08E-09	4.97e-06	9.697270797	no	no
cg01940273	37	2	233284934	232993178	R			.			chr2:233283397-233285959	Island			NA	2:232991729-232994336			NA	2	233284934	0.0164036	1	6.594860153	1.09E-08	7.9e-06	8.938544756	no	no
cg06458248	37	19	13117917	12978917	R			NFIX	NM_002501	Body	chr19:13120986-13124368	N_Shelf			TRUE				TRUE	19	13117917	0.016413	1	6.478939427	1.72E-08	1.06e-05	8.484786648	no	no
cg04099095	37	7	27278570	27245095	F			.			chr7:27278945-27279469	N_Shore			NA				NA	7	27278570	0.0164207	1	7.193215688	1.01E-09	1.77e-06	11.29918155	no	no
cg00267286	37	10	16564187	16604193	R			C1QL3	NM_001010908	TSS200	chr10:16561604-16563822	S_Shore			NA				NA	10	16564187	0.0165272	1	6.434026636	2.06E-08	1.17e-05	8.309382239	no	no
cg16205352	37	12	49688176	47974443	F			PRPH	NM_006262	TSS1500	chr12:49688873-49691360	N_Shore			TRUE				NA	12	49688176	0.0166012	1	7.060813713	1.72E-09	2.49e-06	10.77472396	no	no
cg13876325	37	17	16190098	16130823	R			PIGL	NM_004278	Body					TRUE				TRUE	17	16190098	0.0166069	1	6.567753829	1.21E-08	8.44e-06	8.832311962	no	no
cg20413392	37	9	131155013	130194834	R			MIR219-2	NR_029837	TSS200	chr9:131154346-131155923	Island			NA	9:130194364-130195681			NA	9	131155013	0.0166644	1	7.420964517	4.09E-10	9.73e-07	12.20314217	no	no
cg26077811	37	11	119232263	118737473	R			USP2;USP2	NM_004205;NM_171997	Body;Body	chr11:119234480-119235214	N_Shelf			NA		11:119232232-119232435	Unclassified_Cell_type_specific	TRUE	11	119232263	0.0169939	1	6.496146768	1.61E-08	1.02e-05	8.552050192	no	no
cg24938077	37	1	16859313	16731900	R			.			chr1:16860873-16862296	N_Shore			NA	1:16731629-16731981	1:16859065-16859996	Unclassified_Cell_type_specific	NA	1	16859313	0.0170613	1	6.84905523	3.98E-09	4.25e-06	9.938133875	no	no
cg16555866	37	17	80830922	78424211	F	rs79299098		TBCD	NM_005993	Body	chr17:80829533-80829871	S_Shore			NA	17:78424020-78424230			NA	17	80830922	0.0170678	1	6.725231379	6.51E-09	5.77e-06	9.450493431	no	no
cg17880210	37	19	54486689	59178501	R			.			chr19:54485303-54486322	S_Shore			NA				NA	19	54486689	0.0172576	1	6.642658236	9.03E-09	7.06e-06	9.126051764	no	no
cg03845837	37	16	67203406	65760907	F			HSF4;HSF4	NM_001040667;NM_001538	Body;Body	chr16:67204208-67204637	N_Shore		RDMR	NA		16:67203266-67204985	Unclassified	NA	16	67203406	0.0173772	1	7.392903051	4.57E-10	1.03e-06	12.09166335	no	no
cg19190593	37	6	6588737	6533736	F			LY86;LOC285780	NM_004271;NR_026970	TSS200;Body					NA		6:6588536-6588920	Unclassified_Cell_type_specific	NA	6	6588737	0.0175685	1	6.451947748	1.92E-08	1.12e-05	8.379344064	no	no
cg01094114	37	6	106652991	106759684	F			ATG5	NM_004849	Body					TRUE				NA	6	106652991	0.0178065	1	6.797514128	4.89E-09	4.83e-06	9.735001905	no	no
cg07102320	37	11	46171075	46127651	F			.							TRUE				NA	11	46171075	0.0178165	1	6.981929745	2.35E-09	3.08e-06	10.46272895	no	no
cg13508369	37	9	129884026	128923847	R			ANGPTL2;RALGPS1	NM_012098;NM_014636	5'UTR;Body				RDMR	NA				TRUE	9	129884026	0.0178731	1	7.395132783	4.53E-10	1.03e-06	12.10052045	no	no
cg13753527	37	9	37040454	37030454	F			.			chr9:37034135-37038341	S_Shelf			TRUE				NA	9	37040454	0.0179992	1	6.4565478	1.88E-08	1.12e-05	8.397308158	no	no
cg01558110	37	22	50607681	48949808	R			PANX2;PANX2;PANX2	NM_001160300;NM_052839;NR_027691	TSS1500;TSS1500;TSS1500	chr22:50607823-50608040	N_Shore		RDMR	NA		22:50607471-50607682	Unclassified_Cell_type_specific	TRUE	22	50607681	0.0180774	1	6.483974407	1.69E-08	1.05e-05	8.504464944	no	no
cg17061862	37	11	9590431	9547007	F			.			chr11:9594346-9596536	N_Shelf			NA				NA	11	9590431	0.018082	1	6.69520378	7.33E-09	6.14e-06	9.332437728	no	no
cg17520215	37	12	100967016	99491147	R			GAS2L3	NM_174942	TSS1500	chr12:100967293-100967845	N_Shore			NA	12:99491134-99492068	12:100966853-100967949	Unclassified	NA	12	100967016	0.0182433	1	6.700988669	7.17E-09	6.07e-06	9.355175089	no	no
cg19022717	37	1	156894534	155161158	R			C1orf92	NM_144702	Body	chr1:156893519-156894232	S_Shore			NA		1:156893236-156894678	Unclassified_Cell_type_specific	NA	1	156894534	0.0182631	1	6.576140683	1.17E-08	8.28e-06	8.865172899	no	no
cg13763289	37	4	58058692	57753449	R			.			chr4:58061751-58062115	N_Shelf			TRUE				NA	4	58058692	0.0183241	1	6.527730316	1.42E-08	9.36e-06	8.675596132	no	no
cg04671739	37	7	150884979	150515912	R			ASB10;ASB10;ASB10	NM_001142459;NM_080871;NM_001142460	TSS1500;TSS200;TSS1500					NA				NA	7	150884979	0.0183376	1	7.587820934	2.10E-10	6.62e-07	12.86642162	no	no
cg26027576	37	8	27441373	27497290	F		rs74960452	.							TRUE				TRUE	8	27441373	0.0185407	1	6.656330606	8.55E-09	6.84e-06	9.179728289	no	no
cg27515052	37	8	8513104	8550514	R			.							TRUE				NA	8	8513104	0.0185422	1	6.799024519	4.86E-09	4.81e-06	9.74095157	no	no
cg13051249	37	7	6594886	6561411	F			.			chr7:6590563-6590957	S_Shelf			NA				NA	7	6594886	0.0187541	1	6.858481401	3.84E-09	4.15e-06	9.975306507	no	no
cg14074251	37	2	220299116	220007360	R			SPEG	NM_005876	TSS1500	chr2:220299483-220300243	N_Shore			TRUE				TRUE	2	220299116	0.0187618	1	7.29545073	6.74E-10	1.35e-06	11.70471913	no	no
cg04453371	37	10	30496461	30536467	F			.							TRUE				NA	10	30496461	0.0187943	1	6.862028311	3.78E-09	4.12e-06	9.989295705	no	no
cg20193802	37	22	19709696	18089696	R			SEPT5;GP1BB	NM_002688;NM_000407	Body;TSS1500	chr22:19709081-19712106	Island			NA	22:18089168-18092190			NA	22	19709696	0.0188115	1	6.567395867	1.22E-08	8.44e-06	8.830909576	no	no
cg15813011	37	12	131872163	130438116	R			.							TRUE	12:130438063-130438345			NA	12	131872163	0.0188327	1	7.000493249	2.18E-09	2.94e-06	10.53611487	no	no
cg03371962	37	12	1772323	1642584	R			.			chr12:1771934-1772513	Island			NA	12:1640541-1642774	12:1772224-1773109	Unclassified_Cell_type_specific	NA	12	1772323	0.0189856	1	7.274669271	7.32E-10	1.4e-06	11.62224938	no	no
cg18769120	37	7	155162662	154855423	F		rs4716592	.			chr7:155164557-155167854	N_Shore			NA				NA	7	155162662	0.019078	1	7.913186874	5.73E-11	3.02e-07	14.16084482	no	no
cg15042332	37	6	123100722	123142421	R			FABP7;FABP7	NM_001446;NM_001446	5'UTR;1stExon					TRUE				NA	6	123100722	0.0191148	1	7.021823104	2.01E-09	2.77e-06	10.62046378	no	no
cg12646820	37	6	13924406	14032385	R			RNF182;RNF182;RNF182;RNF182	NM_001165033;NM_152737;NM_001165034;NM_001165032	TSS1500;TSS1500;TSS1500;TSS1500	chr6:13925099-13925510	N_Shore			NA		6:13924230-13926195	Unclassified	NA	6	13924406	0.0191205	1	7.093046551	1.51E-09	2.28e-06	10.90231511	no	no
cg10422709	37	15	53083978	50871270	R			.			chr15:53080458-53083699	S_Shore		RDMR	TRUE				NA	15	53083978	0.0193463	1	6.819202382	4.49E-09	4.59e-06	9.820453095	no	no
cg21386414	37	1	26421349	26293936	F			.							TRUE				NA	1	26421349	0.0194198	1	6.457464514	1.88E-08	1.12e-05	8.400888399	no	no
cg25736663	37	1	234350875	232417498	F			SLC35F3	NM_173508	Body	chr1:234349884-234350471	S_Shore			NA				NA	1	234350875	0.0194977	1	6.598979831	1.07E-08	7.83e-06	8.954696837	no	no
cg08139206	37	14	103748318	102818071	R			.			chr14:103745232-103746271	S_Shelf			TRUE				TRUE	14	103748318	0.0195914	1	6.943817247	2.73E-09	3.4e-06	10.31213217	no	no
cg01511232	37	4	155661929	155881379	R			.			chr4:155661678-155661984	Island		RDMR	NA	4:155881196-155881470			NA	4	155661929	0.0196242	1	6.64164031	9.07E-09	7.06e-06	9.122056197	no	no
cg14434213	37	8	38508780	38627937	F			.			chr8:38508299-38508748	S_Shore			TRUE				NA	8	38508780	0.0196346	1	6.757485717	5.73E-09	5.3e-06	9.577392896	no	no
cg08577293	37	17	40253614	37507140	R			DHX58	NM_024119	3'UTR	chr17:40250272-40250591	S_Shelf			NA		17:40253407-40254456	Unclassified	NA	17	40253614	0.0196467	1	6.494725754	1.62E-08	1.02e-05	8.546494185	no	no
cg04987362	37	17	40955556	38209082	F			CNTD1	NM_173478	Body					TRUE				NA	17	40955556	0.019647	1	6.544540355	1.33E-08	8.96e-06	8.741396622	no	no
cg12421110	37	13	42035731	40933731	F			C13orf15	NM_014059	Body	chr13:42030913-42032667	S_Shelf			NA				NA	13	42035731	0.0197528	1	6.503788123	1.56E-08	9.96e-06	8.581930918	no	no
cg25557995	37	12	2761091	2631352	F	rs80334513		CACNA1C;CACNA1C;CACNA1C;CACNA1C;CACNA1C;CACNA1C;CACNA1C;CACNA1C;CACNA1C;CACNA1C;CACNA1C;CACNA1C;CACNA1C;CACNA1C;CACNA1C;CACNA1C;CACNA1C;CACNA1C;CACNA1C;CACNA1C;CACNA1C;CACNA1C;CACNA1C	NM_001129844;NM_001129827;NM_001129839;NM_001129834;NM_001129841;NM_000719;NM_001129830;NM_001167625;NM_001129843;NM_001167624;NM_001129835;NM_001129837;NM_001167623;NM_001129840;NM_199460;NM_001129833;NM_001129832;NM_001129829;NM_001129846;NM_001129836;NM_001129838;NM_001129831;NM_001129842	Body;Body;Body;Body;Body;Body;Body;Body;Body;Body;Body;Body;Body;Body;Body;Body;Body;Body;Body;Body;Body;Body;Body					NA	12:2631085-2631366			NA	12	2761091	0.0197888	1	6.868552154	3.69E-09	4.05e-06	10.01502857	no	no
cg15482928	37	1	44047427	43820014	R			PTPRF;PTPRF	NM_002840;NM_130440	Body;Body					TRUE				NA	1	44047427	0.0197942	1	6.468084965	1.80E-08	1.09e-05	8.442373793	no	no
cg10587449	37	17	2654874	2601624	F			.			chr17:2652454-2653372	S_Shore			NA				NA	17	2654874	0.0198151	1	6.744937506	6.02E-09	5.44e-06	9.528013212	no	no
cg19905757	37	15	68924127	66711181	F			CORO2B	NM_006091	Body					NA				NA	15	68924127	0.0198271	1	6.581839334	1.15E-08	8.19e-06	8.887505221	no	no
cg00534380	37	2	101766586	101133018	R			TBC1D8	NM_001102426	Body	chr2:101767042-101768259	N_Shore			NA				NA	2	101766586	0.0198342	1	6.700903011	7.17E-09	6.07e-06	9.35483839	no	no
cg04839207	37	1	210410327	208476950	R			SERTAD4	NM_019605	5'UTR	chr1:210405952-210407250	S_Shelf			TRUE				NA	1	210410327	0.0198965	1	6.489608381	1.65E-08	1.03e-05	8.526487692	no	no
cg05615150	37	3	35683815	35658819	F			ARPP-21	NM_016300	TSS200	chr3:35680509-35681628	S_Shelf			NA				NA	3	35683815	0.0199852	1	6.515565138	1.49E-08	9.7e-06	8.627996389	no	no
cg03065175	37	4	155661758	155881208	R			.			chr4:155661678-155661984	Island		RDMR	NA	4:155881196-155881470			NA	4	155661758	0.020052	1	7.843007219	7.58E-11	3.51e-07	13.88161483	no	no
cg14604066	37	9	139590572	138710393	F			.			chr9:139590437-139590761	Island			NA	9:138710325-138710465	9:139590565-139590900	Unclassified_Cell_type_specific	TRUE	9	139590572	0.0200895	1	7.29884566	6.65E-10	1.34e-06	11.71819328	no	no
cg24577455	37	1	2069012	2058872	R			PRKCZ;PRKCZ;PRKCZ	NM_001033582;NM_002744;NM_001033581	5'UTR;Body;5'UTR	chr1:2066367-2066666	S_Shelf			NA		1:2068894-2069102	Unclassified_Cell_type_specific	NA	1	2069012	0.020154	1	7.049291473	1.80E-09	2.56e-06	10.7291286	no	no
cg15726814	37	5	178594990	178527596	R			ADAMTS2;ADAMTS2	NM_021599;NM_014244	Body;Body	chr5:178593903-178594656	S_Shore			NA		5:178594861-178595040	Unclassified_Cell_type_specific	TRUE	5	178594990	0.0201589	1	6.507191021	1.54E-08	9.88e-06	8.595239683	no	no
cg16240816	37	2	65861662	65715166	F	rs80084148		.							NA				NA	2	65861662	0.0201822	1	7.422765549	4.06E-10	9.73e-07	12.21029786	no	no
cg26530345	37	2	220312410	220020654	R			SPEG	NM_005876	Body	chr2:220312698-220314094	N_Shore			TRUE		2:220312396-220312487	Unclassified_Cell_type_specific	NA	2	220312410	0.0202206	1	6.443432358	1.98E-08	1.15e-05	8.346096324	no	no
cg00569500	37	1	12181636	12104223	R			TNFRSF8	NM_001243	Body					TRUE				NA	1	12181636	0.0202449	1	6.516032645	1.49E-08	9.69e-06	8.629825343	no	no
cg21248060	37	7	1039957	1006483	F	rs13307692		C7orf50;C7orf50;C7orf50	NM_001134395;NM_032350;NM_001134396	Body;Body;Body	chr7:1039874-1040096	Island			NA	7:1005892-1006675			NA	7	1039957	0.0202675	1	6.599217807	1.07E-08	7.83e-06	8.955629924	no	no
cg09932758	37	12	58022542	56308809	R			B4GALNT1	NM_001478	Body	chr12:58021294-58022037	S_Shore			NA	12:56308677-56308894			NA	12	58022542	0.0202804	1	7.255736599	7.90E-10	1.46e-06	11.54713157	no	no
cg07107113	37	1	16087752	15960339	F			FBLIM1	NM_017556	5'UTR	chr1:16085147-16085862	S_Shore			NA				TRUE	1	16087752	0.0203195	1	7.929071763	5.38E-11	2.94e-07	14.22404462	no	no
cg15657704	37	10	116164955	116154945	R			AFAP1L2;AFAP1L2	NM_032550;NM_001001936	TSS1500;TSS1500	chr10:116163391-116164599	S_Shore		RDMR	NA	10:116153327-116154982			NA	10	116164955	0.0203888	1	6.540834587	1.35E-08	9.08e-06	8.726888313	no	no
cg06919203	37	20	3644151	3592151	R			GFRA4;GFRA4	NM_022139;NM_145762	TSS200;TSS200	chr20:3641130-3642114	S_Shelf			NA				NA	20	3644151	0.0204075	1	7.15326825	1.19E-09	1.94e-06	11.14085004	no	no
cg09771429	37	1	54483896	54256484	F			LDLRAD1	NM_001010978	TSS200					NA				NA	1	54483896	0.0204744	1	6.545462035	1.33E-08	8.94e-06	8.745005283	no	no
cg08012287	37	11	66315298	66071874	R			ACTN3	NM_001104	Body	chr11:66313169-66313822	S_Shore			NA		11:66315239-66315593	Unclassified_Cell_type_specific	NA	11	66315298	0.0204931	1	7.96281766	4.70E-11	2.75e-07	14.35830085	no	no
cg15534366	37	20	59826207	59259602	R			CDH4	NM_001794	TSS1500	chr20:59826977-59828978	N_Shore			NA				NA	20	59826207	0.0205232	1	6.436525241	2.04E-08	1.17e-05	8.319134219	no	no
cg01389506	37	12	109203581	107727710	F			SSH1;SSH1;SSH1	NM_001161331;NM_001161330;NM_018984	Body;Body;Body					NA	12:107727710-107727888			NA	12	109203581	0.0206033	1	6.729430039	6.40E-09	5.7e-06	9.467007214	no	no
cg13619891	37	14	106657452	105728497	R			.							NA	14:105728426-105728511			NA	14	106657452	0.0206263	1	6.481925042	1.70E-08	1.05e-05	8.49645503	no	no
cg09598552	37	10	73417893	73087899	F			CDH23	NM_022124	Body					TRUE				NA	10	73417893	0.0206391	1	6.630244731	9.48E-09	7.25e-06	9.07733312	no	no
cg27274604	37	10	98924236	98914226	R			SLIT1	NM_003061	Body					TRUE				NA	10	98924236	0.0207072	1	7.112754133	1.40E-09	2.19e-06	10.98035457	no	no
cg19802243	37	6	160321205	160241195	R			.							TRUE				TRUE	6	160321205	0.0207192	1	6.589694361	1.11E-08	8.01e-06	8.918293596	no	no
cg13038847	37	22	28073997	26403997	F			.			chr22:28073920-28074244	Island			NA	22:26403952-26404194			NA	22	28073997	0.0207346	1	6.851529519	3.95E-09	4.24e-06	9.947890711	no	no
cg19057830	37	10	77165673	76835679	F			C10orf41;C10orf41	NR_024421;NR_024422	Body;Body	chr10:77155128-77169600	Island		RDMR	NA	10:76835624-76835782			NA	10	77165673	0.0207384	1	6.887863995	3.42E-09	3.88e-06	10.09122155	no	no
cg01695406	37	19	55889276	60581088	R			TMEM190	NM_139172	Body	chr19:55889005-55889476	Island			TRUE	19:60580847-60581288			NA	19	55889276	0.0207873	1	6.844225673	4.06E-09	4.3e-06	9.919090899	no	no
cg09879253	37	17	45935359	43290358	F			.							TRUE				NA	17	45935359	0.0208564	1	7.84752731	7.45E-11	3.51e-07	13.89959966	no	no
cg26230275	37	1	151965283	150231907	R			S100A10	NM_002966	5'UTR	chr1:151965657-151966387	N_Shore			NA		1:151965273-151967090	Promoter_Associated_Cell_type_specific	TRUE	1	151965283	0.0209698	1	6.575284334	1.18E-08	8.28e-06	8.861817264	no	no
cg20847766	37	13	111840490	110638491	F			ARHGEF7;ARHGEF7;ARHGEF7;ARHGEF7;ARHGEF7	NM_001113511;NM_001113513;NM_003899;NM_001113512;NM_145735	Body;5'UTR;5'UTR;Body;Body					TRUE				NA	13	111840490	0.0209903	1	6.44786406	1.95E-08	1.13e-05	8.363398536	no	no
cg09735627	37	7	106407970	106195206	F		rs76328299	.							TRUE				NA	7	106407970	0.0210802	1	6.717412739	6.72E-09	5.82e-06	9.419746053	no	no
cg19572055	37	8	685830	675830	R			.			chr8:686830-689496	N_Shore		RDMR	NA				NA	8	685830	0.0210858	1	6.766880595	5.52E-09	5.2e-06	9.614372441	no	no
cg19071976	37	6	32026656	32134634	F			TNXB	NM_019105	Body					NA				NA	6	32026656	0.0212206	1	6.662493913	8.35E-09	6.71e-06	9.203930747	no	no
cg00999152	37	2	72369887	72223395	F			CYP26B1	NM_019885	Body	chr2:72370296-72370682	N_Shore			TRUE				NA	2	72369887	0.0212291	1	6.670566062	8.09E-09	6.55e-06	9.23563442	no	no
cg11969213	37	17	43324322	40680105	F			LOC100133991;FMNL1	NR_024434;NM_005892	TSS1500;3'UTR	chr17:43324689-43325729	N_Shore			NA	17:40680040-40680421	17:43323318-43325284	Promoter_Associated	NA	17	43324322	0.0212507	1	6.484775703	1.68E-08	1.05e-05	8.507596925	no	no
cg11374335	37	19	34971543	39663383	R			WTIP	NM_001080436	TSS1500	chr19:34972054-34973645	N_Shore			NA				NA	19	34971543	0.0213061	1	6.549133794	1.31E-08	8.86e-06	8.759382254	no	no
cg27005487	37	17	59484388	56839170	R			TBX2	NM_005994	Body	chr17:59485573-59485780	N_Shore		RDMR	NA		17:59484189-59484703	Unclassified	NA	17	59484388	0.0214148	1	6.703703695	7.09E-09	6.06e-06	9.365847483	no	no
cg04233537	37	16	77307863	75865364	F	rs75917925		.							TRUE				NA	16	77307863	0.0214816	1	6.457071577	1.88E-08	1.12e-05	8.399353766	no	no
cg22517527	37	21	48056967	46881395	F			PRMT2;PRMT2	NM_001535;NM_206962	Body;Body	chr21:48055199-48056060	S_Shore			NA		21:48056910-48057247	Promoter_Associated	NA	21	48056967	0.0215312	1	6.496681371	1.61E-08	1.02e-05	8.554140491	no	no
cg18684142	37	17	46682394	44037393	F			LOC404266;LOC404266;HOXB6	NR_033204;NR_033201;NM_018952	Body;Body;TSS200	chr17:46685244-46685449	N_Shelf			NA	17:44037307-44037424			TRUE	17	46682394	0.0215948	1	7.966718963	4.63E-11	2.75e-07	14.3738214	no	no
cg03382805	37	22	23905582	22235582	F			.			chr22:23908322-23909178	N_Shelf			NA				NA	22	23905582	0.0216043	1	6.642951258	9.02E-09	7.06e-06	9.127201954	no	no
cg14736365	37	5	173947646	173880252	F			.						DMR	TRUE				NA	5	173947646	0.0216479	1	6.70055059	7.18E-09	6.07e-06	9.353453122	no	no
cg24469742	37	13	33773155	32671155	R			STARD13;STARD13	NM_052851;NM_178006	5'UTR;Body					TRUE				NA	13	33773155	0.0218286	1	6.777991546	5.28E-09	5.09e-06	9.658116352	no	no
cg27567561	37	12	107974733	106498863	F			BTBD11;BTBD11	NM_001018072;NM_001017523	Body;1stExon	chr12:107974842-107975305	N_Shore			NA	12:106498854-106499487			NA	12	107974733	0.0218539	1	6.608859393	1.03E-08	7.58e-06	8.993438775	no	no
cg22353828	37	11	3187704	3144280	F			OSBPL5;OSBPL5;OSBPL5	NM_001144063;NM_020896;NM_145638	TSS1500;TSS1500;TSS1500	chr11:3186131-3186768	S_Shore			NA				NA	11	3187704	0.0218617	1	6.710933865	6.89E-09	5.91e-06	9.394271555	no	no
cg00663986	37	17	80866232	78459521	F	rs58586203		TBCD	NM_005993	Body	chr17:80863327-80863743	S_Shelf			NA	17:78459337-78459529			NA	17	80866232	0.0219403	1	7.816133139	8.44E-11	3.7e-07	13.77468633	no	no
cg13260758	37	22	19736671	18116671	F			.						CDMR	NA				NA	22	19736671	0.0219674	1	6.997493962	2.21E-09	2.95e-06	10.52425648	no	no
cg25663970	37	12	58024478	56310745	R			B4GALNT1	NM_001478	Body	chr12:58025661-58027056	N_Shore		RDMR	NA				NA	12	58024478	0.0220216	1	6.575586372	1.18E-08	8.28e-06	8.8630008	no	no
cg14794735	37	7	129415968	129203204	F	rs78257223		MIR183;MIR96	NR_029615;NR_029512	TSS1500;TSS1500	chr7:129418286-129422509	N_Shelf			NA		7:129415897-129416024	Unclassified_Cell_type_specific	NA	7	129415968	0.0220249	1	6.452653751	1.91E-08	1.12e-05	8.382100984	no	no
cg23648082	37	20	2517142	2465142	F			TMC2	NM_080751	TSS200					NA				NA	20	2517142	0.0220676	1	7.12959301	1.31E-09	2.09e-06	11.04705089	no	no
cg15671996	37	6	30140325	30248304	R			TRIM15	NM_033229	3'UTR	chr6:30139718-30140263	S_Shore			TRUE				NA	6	30140325	0.0220954	1	7.989046558	4.23E-11	2.64e-07	14.46264463	no	no
cg00034101	37	1	40098595	39871182	R			HEYL	NM_014571	Body					TRUE	1:39871182-39871469			TRUE	1	40098595	0.0221104	1	6.835581152	4.20E-09	4.39e-06	9.885010013	no	no
cg26302230	37	2	219733839	219442083	F			WNT6	NM_006522	Body	chr2:219736132-219736592	N_Shelf			NA		2:219733555-219733926	Unclassified_Cell_type_specific	NA	2	219733839	0.0221667	1	7.022132163	2.00E-09	2.77e-06	10.62168617	no	no
cg04270401	37	10	102806871	102796861	F			.			chr10:102807774-102808271	N_Shore		RDMR	NA	10:102796791-102796924			NA	10	102806871	0.0222327	1	6.48609683	1.68E-08	1.04e-05	8.512760902	no	no
cg12231340	37	12	52685221	50971488	F			KRT81	NM_002281	1stExon	chr12:52684945-52685222	Island			NA	12:50971220-50971489			NA	12	52685221	0.0222705	1	6.616558693	1.00E-08	7.43e-06	9.023637774	no	no
cg02966102	37	2	114269599	113986069	R		rs72495013	.							NA	2:113985940-113986105			NA	2	114269599	0.0223816	1	6.448190441	1.95E-08	1.13e-05	8.364672881	no	no
cg08735279	37	12	132390074	130956027	F			ULK1	NM_003565	Body	chr12:132392635-132394546	N_Shelf			NA		12:132390013-132390107	Unclassified_Cell_type_specific	NA	12	132390074	0.0224412	1	7.69230852	1.38E-10	5.01e-07	13.28203339	no	no
cg18908017	37	11	46353622	46310198	F		rs73464069	DGKZ	NM_201532	TSS1500	chr11:46354091-46355190	N_Shore			TRUE				NA	11	46353622	0.0224893	1	6.955597089	2.61E-09	3.27e-06	10.35866836	no	no
cg07644939	37	2	241976658	241625331	F		rs34949768	SNED1	NM_001080437	Body	chr2:241974906-241975143	S_Shore			NA		2:241976424-241976686	Promoter_Associated	TRUE	2	241976658	0.0225257	1	6.827068001	4.35E-09	4.48e-06	9.85145278	no	no
cg06841648	37	16	85479053	84036554	F			.							TRUE	16:84036332-84036632	16:85478230-85479057	Unclassified_Cell_type_specific	TRUE	16	85479053	0.0225487	1	6.638728365	9.17E-09	7.1e-06	9.110626775	no	no
cg16662408	37	6	32053637	32161615	F			TNXB	NM_019105	Body	chr6:32055067-32055601	N_Shore			NA				NA	6	32053637	0.0225561	1	6.701821862	7.14E-09	6.07e-06	9.358450185	no	no
cg08838779	37	8	94411006	94480182	R			.							TRUE				NA	8	94411006	0.0225813	1	7.128721109	1.31E-09	2.09e-06	11.04359705	no	no
cg07433769	37	18	13620827	13610827	F			C18orf1;C18orf1;C18orf1;C18orf1;C18orf1;C18orf1	NM_181483;NM_001003675;NM_181481;NM_181482;NM_004338;NM_001003674	TSS200;Body;Body;Body;TSS200;Body					NA				NA	18	13620827	0.0227242	1	7.047054824	1.81E-09	2.58e-06	10.72027873	no	no
cg18365406	37	19	11472110	11333110	F			LPPR2;LPPR2	NM_022737;NM_001170635	Body;Body	chr19:11471905-11472299	Island			TRUE	19:11332930-11333294			TRUE	19	11472110	0.0228179	1	7.292265728	6.83E-10	1.36e-06	11.69207857	no	no
cg14553765	37	22	19513078	17893078	R			CLDN5;CLDN5	NM_003277;NM_001130861	TSS1500;TSS1500	chr22:19510871-19512254	S_Shore			NA		22:19512893-19513221	Unclassified_Cell_type_specific	NA	22	19513078	0.0228377	1	6.697034598	7.28E-09	6.12e-06	9.339633381	no	no
cg10394757	37	16	66879807	65437308	F			CA7;CA7	NM_005182;NM_001014435	Body;5'UTR	chr16:66878172-66879072	S_Shore			NA				TRUE	16	66879807	0.0229048	1	6.780206465	5.24E-09	5.06e-06	9.66683775	no	no
cg19260718	37	11	75989014	75666662	R	rs75551022		.							TRUE				NA	11	75989014	0.022966	1	6.719637125	6.66E-09	5.8e-06	9.42849306	no	no
cg00433709	37	16	75107666	73665167	F			ZNRF1	NM_032268	Body					TRUE				NA	16	75107666	0.0230783	1	7.125368604	1.33E-09	2.11e-06	11.03031723	no	no
cg16761096	37	7	51383119	51350613	R			COBL	NM_015198	Body	chr7:51383311-51384938	N_Shore			NA				TRUE	7	51383119	0.0230913	1	6.438175162	2.02E-08	1.16e-05	8.325574218	no	no
cg07425109	37	11	64139406	63895982	R			RPS6KA4;RPS6KA4	NM_003942;NM_001006944	3'UTR;3'UTR	chr11:64136814-64138187	S_Shore			NA				NA	11	64139406	0.0231445	1	7.200927263	9.83E-10	1.73e-06	11.32975515	no	no
cg19759478	37	1	112291876	112093399	F			C1orf183	NM_198926	Body					TRUE				NA	1	112291876	0.023188	1	6.910162468	3.13E-09	3.66e-06	10.17923207	no	no
cg15198193	37	1	180914866	179181489	R			KIAA1614	NM_020950	3'UTR					NA				NA	1	180914866	0.0232616	1	6.955949967	2.61E-09	3.27e-06	10.36006254	no	no
cg24130561	37	14	95621734	94691487	R			DICER1	NM_177438	5'UTR	chr14:95623080-95624220	N_Shore			NA		14:95621630-95622184	Promoter_Associated_Cell_type_specific	NA	14	95621734	0.0232893	1	6.439332001	2.02E-08	1.16e-05	8.3300898	no	no
cg09022808	37	22	30960857	29290857	F			GAL3ST1;GAL3ST1	NM_004861;NM_004861	5'UTR;1stExon					NA				NA	22	30960857	0.0233619	1	7.453488602	3.59E-10	9.17e-07	12.33237791	no	no
cg02532017	37	2	241974917	241623590	F			SNED1	NM_001080437	Body	chr2:241974906-241975143	Island			TRUE				TRUE	2	241974917	0.0235418	1	7.398849162	4.46E-10	1.03e-06	12.11528327	no	no
cg22217449	37	21	47845788	46670216	R			PCNT	NM_006031	Body	chr21:47845595-47845864	Island			NA	21:46669457-46670310	21:47845617-47845901	Unclassified_Cell_type_specific	NA	21	47845788	0.0235791	1	6.56037402	1.25E-08	8.56e-06	8.80340285	no	no
cg26776957	37	11	73357183	73034831	F			PLEKHB1;PLEKHB1;PLEKHB1;PLEKHB1	NM_001130033;NM_021200;NM_001130035;NM_001130034	TSS200;TSS200;TSS1500;TSS1500				RDMR	NA	11:73034788-73034925			NA	11	73357183	0.0236352	1	6.450887777	1.93E-08	1.13e-05	8.375205019	no	no
cg18406792	37	18	13620807	13610807	F			C18orf1;C18orf1;C18orf1;C18orf1;C18orf1;C18orf1	NM_181483;NM_001003675;NM_181481;NM_181482;NM_004338;NM_001003674	TSS200;Body;Body;Body;TSS200;Body					NA				NA	18	13620807	0.0236844	1	7.09827187	1.48E-09	2.24e-06	10.92300462	no	no
cg01582937	37	8	22411211	22467156	F			SORBS3	NM_005775	5'UTR	chr8:22408672-22409635	S_Shore			TRUE				TRUE	8	22411211	0.0236972	1	8.070247208	3.06E-11	2.07e-07	14.78562845	no	no
cg09802018	37	11	46357562	46314138	F			DGKZ	NM_201532	Body	chr11:46354091-46355190	S_Shelf			NA				NA	11	46357562	0.0237232	1	6.45241359	1.91E-08	1.12e-05	8.381163154	no	no
cg13717817	37	3	57177391	57152431	R			IL17RD	NM_017563	Body					TRUE				NA	3	57177391	0.0237352	1	7.161296464	1.15E-09	1.91e-06	11.17266356	no	no
cg09174162	37	7	2150845	2117371	F			MAD1L1;MAD1L1;MAD1L1	NM_003550;NM_001013837;NM_001013836	Body;Body;Body	chr7:2154677-2155252	N_Shelf			NA	7:2116939-2117617			NA	7	2150845	0.0238277	1	7.641717542	1.69E-10	5.59e-07	13.08078417	no	no
cg02941741	37	2	233793921	233502165	F			NGEF;NGEF	NM_019850;NM_001114090	Body;TSS1500	chr2:233791783-233793922	Island			NA				NA	2	233793921	0.0239441	1	10.17587456	7.90E-15	9.59e-10	23.05108811	no	no
cg24636368	37	17	46388447	43743446	R			SKAP1;SKAP1	NM_003726;NM_001075099	Body;Body					NA	17:43743386-43743485			NA	17	46388447	0.0240071	1	6.558508666	1.26E-08	8.59e-06	8.79609656	no	no
cg26334166	37	20	61950840	61421285	F			COL20A1	NM_020882	Body	chr20:61951346-61951549	N_Shore			NA		20:61950773-61950879	Unclassified_Cell_type_specific	NA	20	61950840	0.02411	1	6.848348106	4.00E-09	4.26e-06	9.935345568	no	no
cg25239156	37	10	131566948	131456938	R			.							NA	10:131456938-131457176			NA	10	131566948	0.0242223	1	6.476438881	1.74E-08	1.06e-05	8.475014796	no	no
cg18147098	37	1	212688916	210755539	F			.			chr1:212688031-212688448	S_Shore			NA	1:210755532-210755626			NA	1	212688916	0.0242471	1	6.50900113	1.53E-08	9.83e-06	8.602319561	no	no
cg21038703	37	17	42248358	39603884	F			ASB16	NM_080863	1stExon					TRUE				TRUE	17	42248358	0.024393	1	7.157369064	1.17E-09	1.93e-06	11.15709999	no	no
cg09744966	37	15	31668476	29455768	R			KLF13	NM_015995	3'UTR	chr15:31664258-31664540	S_Shelf			TRUE				NA	15	31668476	0.0244129	1	6.519924351	1.47E-08	9.6e-06	8.645051199	no	no
cg02097532	37	3	55673955	55648995	F			ERC2	NM_015576	3'UTR					TRUE				NA	3	55673955	0.0244392	1	6.972470527	2.44E-09	3.16e-06	10.42534302	no	no
cg04720065	37	14	106854987	105926032	F			.			chr14:106854805-106855153	Island			NA	14:105925795-105926328	14:106854921-106855360	Unclassified_Cell_type_specific	NA	14	106854987	0.0244418	1	6.560011404	1.25E-08	8.56e-06	8.801982514	no	no
cg04463638	37	22	19512712	17892712	F			CLDN5;CLDN5;CLDN5;CLDN5	NM_001130861;NM_003277;NM_001130861;NM_003277	1stExon;1stExon;5'UTR;5'UTR	chr22:19510871-19512254	S_Shore			NA				NA	22	19512712	0.0244442	1	7.433320241	3.89E-10	9.64e-07	12.25223466	no	no
cg27107094	37	22	37768915	36098861	R			ELFN2	NM_052906	3'UTR	chr22:37769170-37771587	N_Shore			NA				NA	22	37768915	0.0244579	1	6.692646641	7.41E-09	6.14e-06	9.322387936	no	no
cg13700912	37	7	1968348	1934874	R			MAD1L1;MAD1L1;MAD1L1	NM_003550;NM_001013837;NM_001013836	Body;Body;Body	chr7:1967664-1967994	S_Shore			NA		7:1968065-1968366	Unclassified_Cell_type_specific	NA	7	1968348	0.0244777	1	6.746229799	5.99E-09	5.44e-06	9.533098013	no	no
cg06893296	37	6	30095136	30203115	R			.			chr6:30095173-30095610	N_Shore			NA	6:30202926-30203329			NA	6	30095136	0.0244965	1	7.407060903	4.32E-10	1.02e-06	12.1479048	no	no
cg22458401	37	7	72742115	72380051	F			TRIM50;FKBP6;FKBP6	NM_178125;NM_003602;NM_001135211	TSS200;TSS200;TSS200	chr7:72741804-72742710	Island			NA	7:72379741-72380624			TRUE	7	72742115	0.024593	1	6.47694382	1.74E-08	1.06e-05	8.476987981	no	no
cg07515565	37	6	1624386	1569385	F			GMDS	NM_001500	3'UTR	chr6:1624185-1625468	Island			NA	6:1569226-1570001			TRUE	6	1624386	0.0246285	1	7.714912645	1.26E-10	4.65e-07	13.37196009	no	no
cg01598421	37	8	134132043	134201225	R			TG	NM_003235	Body					TRUE				NA	8	134132043	0.0246495	1	7.264084925	7.64E-10	1.44e-06	11.5802528	no	no
cg21157725	37	9	136809652	135799473	F			VAV2;VAV2	NM_001134398;NM_003371	Body;Body					TRUE				TRUE	9	136809652	0.0246668	1	6.448527681	1.94E-08	1.13e-05	8.365989638	no	no
cg11114275	37	17	27397066	24421192	F	rs10712102	rs56306211	.							NA	17:24421043-24421200			NA	17	27397066	0.0247009	1	6.761487146	5.64E-09	5.26e-06	9.593142157	no	no
cg16699074	37	19	42192347	46884187	F			CEACAM7	NM_006890	TSS1500					NA				NA	19	42192347	0.0247626	1	8.609325924	3.59E-12	4.36e-08	16.92593297	no	no
cg17662083	37	19	36004632	40696472	F			DMKN;DMKN;DMKN;DMKN	NM_001126056;NM_001126057;NM_001126058;NM_033317	TSS200;TSS200;TSS200;TSS200					TRUE				TRUE	19	36004632	0.024994	1	6.722194174	6.59E-09	5.79e-06	9.438548749	no	no
cg00963171	37	7	2151298	2117824	R			MAD1L1;MAD1L1;MAD1L1	NM_003550;NM_001013837;NM_001013836	Body;Body;Body	chr7:2154677-2155252	N_Shelf			NA	7:2117682-2118000			NA	7	2151298	0.0250116	1	6.801326031	4.82E-09	4.8e-06	9.750017943	no	no
cg23381646	37	7	44187310	44153835	R			GCK;GCK;GCK	NM_000162;NM_033508;NM_033507	Body;Body;Body	chr7:44184770-44185695	S_Shore			NA	7:44153506-44153872	7:44187280-44187738	Unclassified_Cell_type_specific	NA	7	44187310	0.0251639	1	7.319867323	6.12E-10	1.26e-06	11.80163598	no	no
cg20410114	37	6	3160502	3105501	R			.			chr6:3162832-3163523	N_Shelf			NA	6:3105476-3105634	6:3159659-3161279	Unclassified	TRUE	6	3160502	0.0251652	1	6.534216836	1.39E-08	9.23e-06	8.70098308	no	no
cg17583504	37	19	49669542	54361354	R			TRPM4	NM_017636	Body	chr19:49669275-49669552	Island			NA				NA	19	49669542	0.0251763	1	7.420902233	4.09E-10	9.73e-07	12.20289471	no	no
cg26705561	37	10	102279791	102269781	F			SEC31B	NM_015490	TSS200	chr10:102279162-102279730	S_Shore			TRUE				NA	10	102279791	0.0251897	1	7.207608994	9.57E-10	1.7e-06	11.35624802	no	no
cg08271909	37	4	155661691	155881141	R			.			chr4:155661678-155661984	Island		RDMR	NA				NA	4	155661691	0.0252846	1	8.716783558	2.35E-12	3.45e-08	17.35130406	no	no
cg02988730	37	1	110167509	109969032	R			AMPD2;AMPD2;AMPD2	NM_139156;NM_004037;NM_203404	Body;Body;TSS1500					TRUE		1:110167006-110167563	Promoter_Associated_Cell_type_specific	NA	1	110167509	0.0253462	1	7.107620581	1.43E-09	2.2e-06	10.96002433	no	no
cg12301563	37	17	78418076	76032671	R			.			chr17:78417835-78418089	Island			TRUE				NA	17	78418076	0.0256533	1	7.099856485	1.47E-09	2.24e-06	10.92927916	no	no
cg25415695	37	5	134828036	134855935	F			.			chr5:134825398-134826496	S_Shore		RDMR	TRUE				NA	5	134828036	0.0257226	1	8.102366359	2.70E-11	1.84e-07	14.91336026	no	no
cg00005437	37	17	18010740	17951465	F			DRG2;MYO15A	NM_001388;NM_016239	3'UTR;TSS1500					NA				NA	17	18010740	0.0257316	1	6.434716955	2.05E-08	1.17e-05	8.312076459	no	no
cg26247508	37	10	82299669	82289649	R			SH2D4B;SH2D4B	NM_001145719;NM_207372	TSS1500;Body	chr10:82295501-82296192	S_Shelf			NA				NA	10	82299669	0.0257452	1	7.125462623	1.33E-09	2.11e-06	11.03068964	no	no
cg03998792	37	11	120011770	119516980	F			.			chr11:120008046-120008710	S_Shelf			NA				NA	11	120011770	0.0258291	1	8.060558897	3.18E-11	2.12e-07	14.74709675	no	no
cg18651347	37	7	70102632	69740568	F			AUTS2;AUTS2	NM_015570;NM_001127231	Body;Body					TRUE				NA	7	70102632	0.0259343	1	7.160375447	1.15E-09	1.91e-06	11.16901366	no	no
cg01404750	37	13	113493939	112541940	F			ATP11A;ATP11A	NM_015205;NM_032189	Body;Body	chr13:113495320-113495738	N_Shore			NA				TRUE	13	113493939	0.0260185	1	8.648349893	3.08E-12	3.83e-08	17.08047095	no	no
cg18057887	37	11	133800913	133306123	R			IGSF9B	NM_014987	Body	chr11:133800684-133800931	Island			NA	11:133305908-133306182			TRUE	11	133800913	0.0260945	1	7.189129597	1.03E-09	1.79e-06	11.28298281	no	no
cg00549798	37	22	40814431	39144377	R			MKL1	NM_020831	Body	chr22:40814816-40815102	N_Shore			NA		22:40814338-40814552	Gene_Associated_Cell_type_specific	NA	22	40814431	0.026103	1	8.829910895	1.50E-12	2.7e-08	17.7985084	no	no
cg12391643	37	2	85316997	85170508	F			.							TRUE		2:85316936-85317096	Unclassified_Cell_type_specific	NA	2	85316997	0.0261371	1	6.615749716	1.00E-08	7.45e-06	9.020464442	no	no
cg00964751	37	17	36828900	34082426	F			C17orf96;C17orf96	NM_001130677;NM_001130677	1stExon;3'UTR	chr17:36829692-36831500	N_Shore		RDMR	NA				NA	17	36828900	0.0261589	1	6.745740475	6.00E-09	5.44e-06	9.531172646	no	no
cg12080906	37	1	156646065	154912689	F			NES	NM_006617	Body	chr1:156646292-156647260	N_Shore			NA		1:156646042-156646103	Unclassified_Cell_type_specific	NA	1	156646065	0.0262104	1	9.431168563	1.41E-13	6.24e-09	20.16234328	no	no
cg00227665	37	16	87735443	86292944	F			LOC100129637	NR_024488	Body	chr16:87736652-87736907	N_Shore			NA	16:86292569-86292981			NA	16	87735443	0.02636	1	8.247715171	1.51E-11	1.18e-07	15.49113985	no	no
cg21820873	37	11	64138719	63895295	R			RPS6KA4;RPS6KA4	NM_001006944;NM_003942	Body;Body	chr11:64136814-64138187	S_Shore			NA	11:63895237-63895467			NA	11	64138719	0.0263728	1	7.162460206	1.15E-09	1.91e-06	11.1772754	no	no
cg27111444	37	12	54590808	52877075	F			.							TRUE				NA	12	54590808	0.0265082	1	7.513160817	2.83E-10	8.03e-07	12.56955888	no	no
cg13301454	37	5	146000293	145980486	R			PPP2R2B;PPP2R2B;PPP2R2B;PPP2R2B;PPP2R2B;PPP2R2B;PPP2R2B	NM_181674;NM_001127381;NM_181677;NM_181676;NM_181675;NM_004576;NM_181678	Body;Body;Body;Body;Body;Body;Body					TRUE		5:146000168-146000314	Unclassified_Cell_type_specific	NA	5	146000293	0.0266123	1	8.103401337	2.68E-11	1.84e-07	14.9174759	no	no
cg00463502	37	17	48912548	46267547	F			WFIKKN2	NM_175575	TSS200					TRUE	17:46267446-46268031			NA	17	48912548	0.0266195	1	6.577025349	1.17E-08	8.28e-06	8.868639578	no	no
cg08175536	37	15	89927750	87728754	F			LOC254559	NR_015411	Body					TRUE				NA	15	89927750	0.0266912	1	8.667017964	2.86E-12	3.83e-08	17.15437357	no	no
cg04218880	37	1	40388264	40160851	F	rs76782473		.							NA	1:40160736-40161022			NA	1	40388264	0.0267398	1	7.043716867	1.84E-09	2.59e-06	10.7070718	no	no
cg01478234	37	12	107975299	106499429	F			BTBD11;BTBD11	NM_001017523;NM_001018072	Body;Body	chr12:107974842-107975305	Island			NA	12:106498854-106499487			NA	12	107975299	0.0268326	1	7.27255681	7.39E-10	1.41e-06	11.61386719	no	no
cg12627726	37	1	41290409	41062996	F			KCNQ4;KCNQ4	NM_004700;NM_172163	Body;Body					TRUE		1:41290269-41290480	Unclassified_Cell_type_specific	NA	1	41290409	0.0268357	1	6.922536806	2.98E-09	3.59e-06	10.22808813	no	no
cg02247178	37	13	31506687	30404687	F			C13orf26	NM_152325	TSS200					NA				NA	13	31506687	0.0269906	1	7.223477109	8.98E-10	1.6e-06	11.4191728	no	no
cg05866021	37	1	57285278	57057866	F			C1orf168;C1orf168	NM_001004303;NM_001004303	1stExon;5'UTR					TRUE				NA	1	57285278	0.027257	1	6.628276313	9.56E-09	7.25e-06	9.069609157	no	no
cg16215084	37	6	30853948	30961927	R			DDR1;DDR1	NM_013993;NM_001954	5'UTR;5'UTR	chr6:30852102-30852676	S_Shore			TRUE				NA	6	30853948	0.0273543	1	6.573452639	1.19E-08	8.33e-06	8.854639947	no	no
cg20640246	37	12	89749718	88273849	R			.			chr12:89745168-89748144	S_Shore		RDMR	NA		12:89747962-89749741	Promoter_Associated	NA	12	89749718	0.027428	1	7.059834235	1.72E-09	2.49e-06	10.77084771	no	no
cg02606058	37	16	67195658	65753159	R			FBXL8	NM_018378	5'UTR	chr16:67195600-67195827	Island			NA	16:65753081-65753328			NA	16	67195658	0.0274575	1	7.079581824	1.59E-09	2.38e-06	10.84900888	no	no
cg14338779	37	7	157405010	157097771	R			PTPRN2;PTPRN2;PTPRN2	NM_002847;NM_130842;NM_130843	Body;Body;Body	chr7:157405009-157406608	Island			NA	7:157097555-157099369	7:157404874-157405100	Unclassified_Cell_type_specific	NA	7	157405010	0.027528	1	6.434477806	2.05E-08	1.17e-05	8.311143087	no	no
cg14081861	37	6	151288153	151329846	R			MTHFD1L	NM_015440	Body					TRUE				NA	6	151288153	0.0276105	1	7.314050935	6.26E-10	1.28e-06	11.77854694	no	no
cg13794863	37	1	36157016	35929603	R			.							TRUE				NA	1	36157016	0.0276124	1	7.683881176	1.43E-10	5.15e-07	13.2485078	no	no
cg23075506	37	1	212688997	210755620	F			.			chr1:212688031-212688448	S_Shore			NA	1:210755532-210755626			NA	1	212688997	0.0277912	1	6.535859006	1.38E-08	9.22e-06	8.707410925	no	no
cg10782923	37	12	56329731	54615998	R			DGKA;DGKA;DGKA;DGKA	NM_201445;NM_201554;NM_001345;NM_201444	5'UTR;5'UTR;5'UTR;5'UTR	chr12:56329518-56329790	Island			NA	12:54615823-54616049	12:56329519-56329970	Unclassified_Cell_type_specific	NA	12	56329731	0.0277992	1	6.685899391	7.61E-09	6.27e-06	9.295873511	no	no
cg09222115	37	2	241079766	240728439	F			OTOS	NM_148961	5'UTR	chr2:241075403-241075916	S_Shelf			NA				NA	2	241079766	0.0281954	1	7.749318398	1.10E-10	4.42e-07	13.50884493	no	no
cg07525202	37	17	30591850	27615963	F			RHBDL3	NM_138328	TSS1500	chr17:30593198-30594033	N_Shore		RDMR	NA				NA	17	30591850	0.0283164	1	8.756272909	2.01E-12	3.36e-08	17.507484	no	no
cg05007126	37	20	1310884	1258884	F			SDCBP2	NM_080489	TSS1500					NA		20:1310765-1311103	Promoter_Associated	NA	20	1310884	0.0283701	1	7.156115468	1.17E-09	1.93e-06	11.15213238	no	no
cg13826666	37	9	136600241	135590062	R			SARDH;SARDH	NM_001134707;NM_007101	5'UTR;5'UTR					NA		9:136600237-136600434	Unclassified_Cell_type_specific	NA	9	136600241	0.0285799	1	7.917105622	5.64E-11	3.02e-07	14.17643613	no	no
cg02094337	37	17	80542118	78135407	F			FOXK2	NM_004514	Body	chr17:80541912-80542119	Island			NA	17:78134862-78135408	17:80541706-80542201	Gene_Associated_Cell_type_specific	NA	17	80542118	0.0286944	1	6.717566037	6.71E-09	5.82e-06	9.420348856	no	no
cg07651048	37	12	49735444	48021711	F			.			chr12:49735719-49736875	N_Shore		RDMR	NA		12:49735041-49735690	Unclassified	NA	12	49735444	0.028697	1	7.382989119	4.75E-10	1.05e-06	12.05228438	no	no
cg08817507	37	17	79924068	77517358	R			.			chr17:79920529-79920756	S_Shelf			NA	17:77517236-77517470			NA	17	79924068	0.0288057	1	9.327781516	2.12E-13	8.57e-09	19.75764217	no	no
cg01083549	37	16	89168371	87695872	R			ACSF3;ACSF3;ACSF3	NM_174917;NR_023316;NM_001127214	Body;Body;Body	chr16:89167116-89167482	S_Shore			NA	16:87695791-87696252	16:89168198-89168671	Unclassified_Cell_type_specific	NA	16	89168371	0.0288862	1	6.630553697	9.47E-09	7.25e-06	9.07854552	no	no
cg00709979	37	16	85866348	84423849	R		rs72529918	.			chr16:85863381-85863601	S_Shelf			NA	16:84423831-84423971			NA	16	85866348	0.0288918	1	7.807377054	8.74E-11	3.79e-07	13.73984708	no	no
cg06562888	37	5	148799955	148780148	F			LOC728264	NR_027180	Body					TRUE				NA	5	148799955	0.0289383	1	6.647432948	8.86E-09	6.99e-06	9.144794817	no	no
cg09795979	37	11	45308098	45264674	F	rs35825606		SYT13	NM_020826	TSS1500	chr11:45307441-45307975	S_Shore			NA				NA	11	45308098	0.0289766	1	7.434824583	3.87E-10	9.63e-07	12.25821209	no	no
cg06726490	37	2	97166001	96529728	F			NEURL3	NR_026875	Body	chr2:97166208-97166660	N_Shore			NA				NA	2	97166001	0.0290101	1	7.11155854	1.40E-09	2.19e-06	10.97561957	no	no
cg07721872	37	16	87735256	86292757	F			LOC100129637	NR_024488	Body	chr16:87736652-87736907	N_Shore			NA	16:86292569-86292981			NA	16	87735256	0.0290147	1	7.426063454	4.00E-10	9.73e-07	12.22340104	no	no
cg13935577	37	12	107974897	106499027	R			BTBD11;BTBD11	NM_001017523;NM_001018072	Body;Body	chr12:107974842-107975305	Island			NA	12:106498854-106499487			NA	12	107974897	0.0292247	1	6.644504538	8.96E-09	7.04e-06	9.133299129	no	no
cg12499872	37	16	58019893	56577394	F			TEPP;TEPP	NM_199456;NM_199046	Body;Body	chr16:58019663-58020012	Island		RDMR	NA	16:56577165-56577498	16:58018464-58020013	Unclassified_Cell_type_specific	NA	16	58019893	0.029394	1	7.228907215	8.79E-10	1.59e-06	11.4407084	no	no
cg15867698	37	14	69438267	68508020	R			ACTN1;ACTN1;ACTN1	NM_001130004;NM_001102;NM_001130005	Body;Body;Body					TRUE				NA	14	69438267	0.0294098	1	7.37091441	4.99E-10	1.1e-06	12.00432687	no	no
cg08329113	37	16	70771142	69328643	R			VAC14	NM_018052	Body					TRUE		16:70770731-70772958	Promoter_Associated	TRUE	16	70771142	0.0294744	1	6.792911532	4.98E-09	4.89e-06	9.716872716	no	no
cg18556455	37	2	45178474	45031978	R			.			chr2:45179364-45180394	N_Shore		RDMR	NA		2:45178423-45180272	Unclassified	NA	2	45178474	0.0296257	1	9.064548526	5.95E-13	1.61e-08	18.72378726	no	no
cg14292870	37	12	6887543	6757804	F			LAG3	NM_002286	Body					TRUE				NA	12	6887543	0.0297059	1	8.902356196	1.13E-12	2.37e-08	18.08453411	no	no
cg13474692	37	10	131441327	131331317	F			MGMT	NM_002412	Body					TRUE				NA	10	131441327	0.0297435	1	6.80806175	4.69E-09	4.71e-06	9.776554522	no	no
cg04505348	37	20	3651823	3599823	F			ADAM33;ADAM33	NM_153202;NM_025220	Body;Body	chr20:3653190-3654773	N_Shore			NA				NA	20	3651823	0.0297662	1	8.303291842	1.21E-11	1.01e-07	15.71193312	no	no
cg04715649	37	14	103416122	102485875	R			CDC42BPB	NM_006035	Body					TRUE	14:102485848-102486259	14:103415151-103416162	Unclassified	NA	14	103416122	0.0298852	1	6.692995293	7.40E-09	6.14e-06	9.323758135	no	no
cg11647481	37	7	4781704	4748230	R			FOXK1	NM_001037165	Body	chr7:4784820-4785058	N_Shelf			NA	7:4748198-4748449			NA	7	4781704	0.029924	1	6.589396266	1.11E-08	8.01e-06	8.917125078	no	no
cg21211253	37	5	139168323	139148507	F			.			chr5:139167176-139168030	S_Shore			NA		5:139166006-139168525	Unclassified	NA	5	139168323	0.0300491	1	7.493718468	3.06E-10	8.34e-07	12.49227139	no	no
cg11580897	37	1	23879671	23752258	F			.			chr1:23881017-23881755	N_Shore			TRUE				NA	1	23879671	0.0303731	1	6.519412513	1.47E-08	9.6e-06	8.643048595	no	no
cg07713849	37	6	33624841	33732819	F			ITPR3	NM_002224	Body					TRUE				NA	6	33624841	0.0303921	1	6.729230436	6.41E-09	5.7e-06	9.466222119	no	no
cg16788050	37	11	8053406	8009982	R			.			chr11:8053245-8053490	Island			NA	11:8009822-8010066			NA	11	8053406	0.0304483	1	7.316874151	6.19E-10	1.27e-06	11.78975397	no	no
cg09965419	37	6	30854186	30962165	F			DDR1;DDR1	NM_013993;NM_001954	5'UTR;5'UTR	chr6:30852102-30852676	S_Shore			TRUE				NA	6	30854186	0.0304749	1	8.0482878	3.34E-11	2.19e-07	14.69829104	no	no
cg04616529	37	16	11181986	11089487	F			CLEC16A	NM_015226	Body					TRUE		16:11181974-11182518	Unclassified_Cell_type_specific	NA	16	11181986	0.0304871	1	6.99855677	2.20E-09	2.95e-06	10.52845848	no	no
cg10724867	37	7	27218867	27185392	R			HOXA10	NM_153715	Body	chr7:27219309-27219750	N_Shore			NA	7:27185284-27185393	7:27218624-27220804	Unclassified	NA	7	27218867	0.0305345	1	7.234304307	8.60E-10	1.57e-06	11.46211436	no	no
cg05756685	37	1	12571625	12494212	R			VPS13D;VPS13D	NM_018156;NM_015378	3'UTR;3'UTR					TRUE				NA	1	12571625	0.0307226	1	6.456271159	1.89E-08	1.12e-05	8.396227752	no	no
cg20889395	37	17	48912556	46267555	F			WFIKKN2	NM_175575	TSS200					TRUE	17:46267446-46268031			NA	17	48912556	0.0307926	1	6.481591561	1.71E-08	1.05e-05	8.495151668	no	no
cg16784234	37	7	530475	497001	R			.			chr7:533426-534109	N_Shelf			NA				TRUE	7	530475	0.0308527	1	6.798984605	4.86E-09	4.81e-06	9.740794342	no	no
cg17675386	37	10	121260443	121250433	F			RGS10;RGS10	NM_001005339;NM_002925	Body;Body					TRUE				NA	10	121260443	0.0309132	1	6.558897882	1.26E-08	8.59e-06	8.797621023	no	no
cg04381049	37	6	44669229	44777207	F			.							TRUE		6:44669207-44669250	Unclassified_Cell_type_specific	NA	6	44669229	0.0309603	1	6.504809216	1.56E-08	9.95e-06	8.585924286	no	no
cg11422851	37	8	38508140	38627297	R			.			chr8:38508299-38508748	N_Shore			TRUE	8:38627215-38627905			NA	8	38508140	0.0311481	1	6.813201049	4.59E-09	4.67e-06	9.796804186	no	no
cg07691146	37	13	51797646	50695647	R			FAM124A	NM_145019	Body	chr13:51796492-51796888	S_Shore		RDMR	NA		13:51797041-51797690	Unclassified_Cell_type_specific	NA	13	51797646	0.031216	1	9.708598817	4.80E-14	3.34e-09	21.24416203	no	no
cg16331674	37	22	28074071	26404071	R			.			chr22:28073920-28074244	Island			NA	22:26403952-26404194			NA	22	28074071	0.031257	1	11.00778537	3.37E-16	8.18e-11	26.21394579	no	no
cg20457544	37	1	2920603	2910463	R			.			chr1:2918497-2918753	S_Shore			NA				NA	1	2920603	0.0313251	1	7.899081091	6.06E-11	3.13e-07	14.10472228	no	no
cg12233487	37	20	2517085	2465085	R			TMC2	NM_080751	TSS200					NA				NA	20	2517085	0.0313779	1	8.602564137	3.69E-12	4.37e-08	16.8991489	no	no
cg26910511	37	19	39799037	44490877	F			LRFN1	NM_020862	Body	chr19:39797786-39799250	Island			NA	19:44489564-44491070			TRUE	19	39799037	0.0313956	1	8.991255618	7.94E-13	2.03e-08	18.43511289	no	no
cg15939287	37	11	64406051	64162627	F			NRXN2;NRXN2;NRXN2	NM_138734;NM_138732;NM_015080	Body;Body;Body	chr11:64405451-64406006	S_Shore			NA				TRUE	11	64406051	0.0315132	1	6.859856531	3.82E-09	4.14e-06	9.980729979	no	no
cg06767142	37	11	63821400	63577976	F			MACROD1	NM_014067	Body					TRUE				NA	11	63821400	0.0316333	1	7.421488626	4.08E-10	9.73e-07	12.2052245	no	no
cg02657865	37	6	32077744	32185722	F	rs75814244		TNXB	NM_019105	TSS1500					NA				NA	6	32077744	0.0316347	1	7.353786563	5.34E-10	1.14e-06	11.93630788	no	no
cg19727396	37	1	230415185	228481808	R			GALNT2	NM_004481	Body	chr1:230415342-230415689	N_Shore			NA	1:228481742-228481849			NA	1	230415185	0.0316374	1	7.715788378	1.26E-10	4.65e-07	13.37544413	no	no
cg25426302	37	6	32120826	32228804	R			PPT2;PRRT1;PPT2	NM_005155;NM_030651;NM_138717	TSS1500;TSS1500;TSS1500	chr6:32121829-32122529	N_Shore			TRUE	6:32228737-32228912	6:32120376-32123743	Promoter_Associated	NA	6	32120826	0.0316995	1	6.723401237	6.56E-09	5.79e-06	9.443295772	no	no
cg11629889	37	17	40839022	38092548	R			CNTNAP1	NM_003632	Body	chr17:40838849-40839062	Island			NA	17:38092376-38093502			NA	17	40839022	0.0317147	1	6.701685632	7.15E-09	6.07e-06	9.35791469	no	no
cg11629955	37	3	126679199	128161889	F			CHCHD6	NM_032343	3'UTR					TRUE				TRUE	3	126679199	0.0317418	1	7.576270888	2.20E-10	6.84e-07	12.82048963	no	no
cg01634146	37	19	13127389	12988389	R			NFIX	NM_002501	Body	chr19:13120986-13124368	S_Shelf		CDMR	NA				NA	19	13127389	0.0317706	1	7.886152266	6.38E-11	3.23e-07	14.05328171	no	no
cg14256511	37	12	123347684	121913637	R			.			chr12:123351641-123351918	N_Shelf			NA				TRUE	12	123347684	0.031938	1	6.968370556	2.48E-09	3.2e-06	10.40914042	no	no
cg07038187	37	15	89922989	87723993	R			LOC254559	NR_015411	Body	chr15:89920793-89922768	S_Shore		RDMR	NA				NA	15	89922989	0.0319517	1	6.962841609	2.54E-09	3.23e-06	10.38729244	no	no
cg21855816	37	7	1066024	1032550	F	rs80184299		C7orf50;C7orf50;C7orf50	NM_001134395;NM_032350;NM_001134396	Body;Body;Body	chr7:1066931-1068245	N_Shore			NA	7:1032401-1032766			NA	7	1066024	0.0320377	1	7.646988891	1.66E-10	5.55e-07	13.10175204	no	no
cg02574073	37	17	46682398	44037397	F			LOC404266;LOC404266;HOXB6	NR_033204;NR_033201;NM_018952	Body;Body;TSS200	chr17:46685244-46685449	N_Shelf			NA	17:44037307-44037424			TRUE	17	46682398	0.0321535	1	6.889763501	3.39E-09	3.86e-06	10.09871735	no	no
cg02240291	37	7	150943825	150574758	F			SMARCD3;SMARCD3;SMARCD3	NM_001003802;NM_001003801;NM_003078	Body;Body;Body	chr7:150945352-150946161	N_Shore			NA				NA	7	150943825	0.0322794	1	6.60381453	1.05E-08	7.71e-06	8.973654504	no	no
cg08468772	37	5	139174423	139154607	F			PSD2	NM_032289	TSS1500	chr5:139174904-139176172	N_Shore			NA		5:139174249-139174566	Unclassified_Cell_type_specific	TRUE	5	139174423	0.0323564	1	7.490657974	3.09E-10	8.34e-07	12.48010607	no	no
cg02626208	37	17	34989377	32063490	F			.							TRUE				NA	17	34989377	0.0324056	1	6.585461376	1.13E-08	8.09e-06	8.901701305	no	no
cg06672226	37	16	85611689	84169190	R			.							TRUE				NA	16	85611689	0.0326174	1	6.839004233	4.15E-09	4.36e-06	9.898504757	no	no
cg24152179	37	22	19750918	18130918	F		rs72646959	TBX1;TBX1;TBX1	NM_080647;NM_005992;NM_080646	Body;Body;Body	chr22:19751653-19751909	N_Shore		RDMR	TRUE	22:18130815-18131002	22:19750494-19751525	Unclassified_Cell_type_specific	NA	22	19750918	0.0327523	1	7.226103441	8.89E-10	1.6e-06	11.42958858	no	no
cg00978203	37	1	26096954	25969541	R			MAN1C1	NM_020379	Body	chr1:26097904-26098107	N_Shore			NA				NA	1	26096954	0.03278	1	7.277883309	7.23E-10	1.4e-06	11.63500294	no	no
cg27419075	37	11	72295168	71972816	R			PDE2A;PDE2A;PDE2A;PDE2A	NM_001143839;NR_026572;NM_001146209;NM_002599	Body;Body;Body;Body	chr11:72295167-72295875	Island			NA				NA	11	72295168	0.0328054	1	7.729367088	1.19E-10	4.56e-07	13.42946678	no	no
cg25432738	37	13	21009861	19907861	F			CRYL1	NM_015974	Body	chr13:21009774-21010338	Island			NA	13:19907471-19908390			NA	13	21009861	0.0328552	1	8.871331943	1.27E-12	2.38e-08	17.96208105	no	no
cg00538381	37	2	20864068	20727549	R			.			chr2:20865289-20867589	N_Shore			TRUE				NA	2	20864068	0.0329249	1	7.271434667	7.42E-10	1.41e-06	11.60941463	no	no
cg17610169	37	11	10750973	10707549	R			.							NA	11:10707392-10707558			NA	11	10750973	0.0330251	1	7.137052776	1.27E-09	2.05e-06	11.07660269	no	no
cg17589883	37	11	1260199	1216775	R		rs74763753	MUC5B	NM_002458	Body	chr11:1262083-1262598	N_Shore			NA	11:1216706-1216816			NA	11	1260199	0.0330657	1	6.445430428	1.97E-08	1.14e-05	8.353896886	no	no
cg23895076	37	17	8578385	8519110	R			.							TRUE				NA	17	8578385	0.0333615	1	7.44614505	3.70E-10	9.35e-07	12.30319547	no	no
cg17279652	37	5	180622276	180554882	R			TRIM7;TRIM7;TRIM7;TRIM7;TRIM7	NM_203293;NM_203296;NM_203297;NM_203295;NM_203294	Body;Body;Body;Body;Body	chr5:180622178-180622658	Island			NA	5:180554820-180555264			NA	5	180622276	0.0337937	1	6.738447321	6.18E-09	5.54e-06	9.502478416	no	no
cg08420135	37	12	52717725	51003992	F	rs74093170		.			chr12:52714800-52715051	S_Shelf			NA				NA	12	52717725	0.0338418	1	7.348540122	5.45E-10	1.16e-06	11.91547493	no	no
cg07262247	37	5	131593730	131621629	F			PDLIM4;PDLIM4	NM_003687;NM_001131027	Body;Body	chr5:131593039-131593813	Island			NA	5:131620939-131621630			TRUE	5	131593730	0.0338601	1	6.753648829	5.82E-09	5.33e-06	9.562292544	no	no
cg12349580	37	12	94681045	93205176	F			PLXNC1	NM_005761	Body					TRUE				NA	12	94681045	0.033993	1	6.809819311	4.66E-09	4.69e-06	9.783479353	no	no
cg18049328	37	11	1421209	1377785	F			BRSK2	NM_003957	Body					NA	11:1377689-1377786			NA	11	1421209	0.0342206	1	6.608999279	1.03E-08	7.58e-06	8.993987394	no	no
cg16696035	37	17	17126176	17066901	R			FLCN;FLCN	NM_144997;NM_144606	Body;Body	chr17:17124698-17124931	S_Shore			NA				NA	17	17126176	0.0342362	1	6.945533949	2.72E-09	3.4e-06	10.31891341	no	no
cg18462381	37	10	129536718	129426708	R			FOXI2	NM_207426	Body	chr10:129534410-129537366	Island			NA	10:129424272-129427380			NA	10	129536718	0.0344214	1	8.460491925	6.49E-12	6.43e-08	16.33595105	no	no
cg12419685	37	20	33451367	32915028	R			GGT7	NM_178026	Body	chr20:33451148-33451374	Island			TRUE	20:32914815-32915035			NA	20	33451367	0.0345198	1	6.7705645	5.44E-09	5.18e-06	9.628874854	no	no
cg12229151	37	11	6340283	6296859	F			PRKCDBP	NM_145040	3'UTR	chr11:6340445-6341909	N_Shore			NA				NA	11	6340283	0.0347588	1	7.435099377	3.86E-10	9.63e-07	12.25930398	no	no
cg13213799	37	14	104834222	103905267	F			.							NA	14:103905267-103905416			NA	14	104834222	0.034845	1	6.504319268	1.56E-08	9.95e-06	8.584008147	no	no
cg06555468	37	7	2094790	2061316	F			MAD1L1;MAD1L1;MAD1L1	NM_003550;NM_001013837;NM_001013836	Body;Body;Body					NA	7:2060876-2061338			NA	7	2094790	0.0350348	1	7.873499947	6.71E-11	3.26e-07	14.00294072	no	no
cg04720348	37	5	72922873	72958629	F			RGNEF	NM_001080479	5'UTR	chr5:72921593-72922527	S_Shore		CDMR	NA				NA	5	72922873	0.0352308	1	7.501245642	2.97E-10	8.3e-07	12.52219249	no	no
cg00307818	37	1	55463592	55236180	R			BSND	NM_057176	TSS1500	chr1:55462688-55463010	S_Shore			NA				NA	1	55463592	0.0355604	1	7.800816259	8.97E-11	3.86e-07	13.71374267	no	no
cg14983135	37	7	48129822	48096347	F	rs1050269		UPP1;UPP1	NM_181597;NM_003364	5'UTR;5'UTR	chr7:48128727-48129961	Island		RDMR	NA	7:48096271-48096486	7:48128066-48129834	Promoter_Associated	NA	7	48129822	0.0356255	1	7.651838276	1.63E-10	5.48e-07	13.12104177	no	no
cg03243506	37	20	2517231	2465231	F			TMC2	NM_080751	TSS200					NA				NA	20	2517231	0.0356999	1	8.330619474	1.09E-11	9.42e-08	15.82046813	no	no
cg27392771	37	19	13125851	12986851	F	rs78236501		NFIX	NM_002501	Body	chr19:13120986-13124368	S_Shore		RDMR	TRUE				NA	19	13125851	0.0360158	1	9.63903177	6.29E-14	3.39e-09	20.97348403	no	no
cg16026522	37	7	2137679	2104205	F	rs74410185		MAD1L1;MAD1L1;MAD1L1	NM_003550;NM_001013837;NM_001013836	Body;Body;Body					NA	7:2104114-2105065			NA	7	2137679	0.0360299	1	6.446545077	1.96E-08	1.14e-05	8.358248733	no	no
cg02630477	37	1	40388223	40160810	R			.							NA	1:40160736-40161022			NA	1	40388223	0.036314	1	8.429565562	7.33E-12	6.98e-08	16.2132513	no	no
cg12752420	37	1	43751363	43523950	R			C1orf210;C1orf210	NM_001164829;NM_182517	TSS200;TSS200					TRUE				TRUE	1	43751363	0.0363517	1	6.617093356	9.99E-09	7.43e-06	9.025735105	no	no
cg10317717	37	7	48129904	48096429	F	rs6947955		UPP1;UPP1	NM_181597;NM_003364	5'UTR;5'UTR	chr7:48128727-48129961	Island		RDMR	NA	7:48096271-48096486			NA	7	48129904	0.0363799	1	7.489530893	3.11E-10	8.34e-07	12.47562603	no	no
cg24150662	37	1	2949673	2939533	R			.							NA	1:2939473-2939545	1:2949559-2950210	Unclassified_Cell_type_specific	NA	1	2949673	0.0367057	1	6.617171004	9.99E-09	7.43e-06	9.026039697	no	no
cg00934322	37	6	30854109	30962088	F			DDR1;DDR1	NM_013993;NM_001954	5'UTR;5'UTR	chr6:30852102-30852676	S_Shore			TRUE				NA	6	30854109	0.0367059	1	7.03831223	1.88E-09	2.63e-06	10.68568928	no	no
cg21484940	37	7	48129992	48096517	R			UPP1;UPP1	NM_181597;NM_003364	5'UTR;5'UTR	chr7:48128046-48128499	S_Shore		RDMR	NA				NA	7	48129992	0.0367946	1	7.204798355	9.68E-10	1.71e-06	11.34510367	no	no
cg07264048	37	6	10556326	10664312	F	rs56406435	rs55775119	GCNT2;GCNT2;GCNT2	NM_001491;NM_001491;NM_145649	5'UTR;1stExon;Body					TRUE	6:10664312-10664510			NA	6	10556326	0.0369509	1	7.005502707	2.14E-09	2.89e-06	10.55592221	no	no
cg08404702	37	16	2133388	2073389	R			TSC2;TSC2;TSC2	NM_001077183;NM_000548;NM_001114382	Body;Body;Body	chr16:2134259-2134632	N_Shore			NA	16:2073313-2073803	16:2133054-2133444	Unclassified_Cell_type_specific	NA	16	2133388	0.0375002	1	8.726196538	2.26E-12	3.45e-08	17.38853931	no	no
cg26600753	37	5	180622446	180555052	F			TRIM7;TRIM7;TRIM7;TRIM7;TRIM7	NM_203293;NM_203296;NM_203297;NM_203295;NM_203294	Body;Body;Body;Body;Body	chr5:180622178-180622658	Island			NA	5:180554820-180555264			NA	5	180622446	0.0376683	1	6.564301998	1.23E-08	8.47e-06	8.818789309	no	no
cg13924715	37	11	10750890	10707466	F			.							NA	11:10707392-10707558			NA	11	10750890	0.0379974	1	8.038688163	3.47E-11	2.25e-07	14.66010907	no	no
cg13251842	37	22	46508469	44887133	F			MIRLET7A3;LOC400931;MIRLET7B	NR_029478;NR_027033;NR_029479	TSS200;Body;TSS1500					NA	22:44886985-44887195			NA	22	46508469	0.0384175	1	8.497246081	5.61E-12	5.79e-08	16.48172698	no	no
cg01483824	37	19	48945886	53637698	F			GRIN2D	NM_000836	Body	chr19:48945800-48947636	Island			NA	19:53636919-53639697			NA	19	48945886	0.0384501	1	7.613212391	1.90E-10	6.18e-07	12.96740551	no	no
cg21915678	37	17	59494040	56848822	R			.			chr17:59493992-59494386	Island			NA	17:56848822-56849168	17:59493865-59495330	Unclassified	NA	17	59494040	0.0389713	1	6.908465393	3.15E-09	3.66e-06	10.17253257	no	no
cg26749414	37	19	46807272	51499112	F			HIF3A;HIF3A;HIF3A	NM_022462;NM_152795;NM_152794	5'UTR;Body;Body	chr19:46806998-46807617	Island			NA	19:51498839-51499729			TRUE	19	46807272	0.0390523	1	6.977459042	2.39E-09	3.11e-06	10.44505854	no	no
cg19513987	37	7	2105443	2071969	R			MAD1L1;MAD1L1;MAD1L1	NM_003550;NM_001013837;NM_001013836	Body;Body;Body	chr7:2107080-2107381	N_Shore			NA	7:2071880-2071970	7:2104908-2105444	Gene_Associated_Cell_type_specific	NA	7	2105443	0.0390606	1	6.966020027	2.50E-09	3.22e-06	10.39985191	no	no
cg14875327	37	3	197081654	198566051	F			.							TRUE				TRUE	3	197081654	0.0391222	1	7.570327927	2.25E-10	6.95e-07	12.79685669	no	no
cg11344997	37	19	3463788	3414788	R			.			chr19:3463231-3464358	Island			NA	19:3414018-3415358			NA	19	3463788	0.0391666	1	7.561678473	2.33E-10	7.04e-07	12.76246216	no	no
cg24550149	37	1	55246954	55019542	F			TTC22	NM_001114108	Body	chr1:55246742-55247519	Island			TRUE	1:55019331-55020107			NA	1	55246954	0.0397999	1	6.628943477	9.53E-09	7.25e-06	9.072227027	no	no
cg03179291	37	17	3791902	3738651	R			CAMKK1;CAMKK1;CAMKK1	NM_172207;NM_172206;NM_032294	5'UTR;5'UTR;5'UTR	chr17:3791944-3792153	N_Shore			NA	17:3738544-3738902			NA	17	3791902	0.0401822	1	7.041495371	1.85E-09	2.61e-06	10.69828262	no	no
cg10351692	37	7	75053196	74891132	R			POM121C	NM_001099415	Body	chr7:75051059-75051612	S_Shore			NA	7:74890963-74891162			NA	7	75053196	0.0405137	1	6.490198689	1.65E-08	1.03e-05	8.528795366	no	no
cg05899103	37	15	65394570	63181623	R			LOC390595	NM_001163692	Body	chr15:65394413-65395041	Island			TRUE	15:63181395-63182080			NA	15	65394570	0.0409181	1	6.579256039	1.16E-08	8.24e-06	8.877381186	no	no
cg17053285	37	2	242009588	241658261	F		rs79672553	SNED1	NM_001080437	Body					NA	2:241658145-241658268			NA	2	242009588	0.041298	1	7.938383338	5.18E-11	2.9e-07	14.26109103	no	no
cg01057635	37	1	46914672	46687259	F	rs76885665		.			chr1:46913786-46914343	S_Shore			NA		1:46914554-46914787	Unclassified_Cell_type_specific	NA	1	46914672	0.0413425	1	7.734967394	1.17E-10	4.53e-07	13.45174787	no	no
cg25156118	37	19	39799137	44490977	F	rs68005042		LRFN1	NM_020862	Body	chr19:39797786-39799250	Island			NA	19:44489564-44491070			NA	19	39799137	0.0415583	1	7.546830356	2.47E-10	7.41e-07	12.70342192	no	no
cg27168131	37	21	44088823	42961892	R			PDE9A;PDE9A;PDE9A;PDE9A;PDE9A;PDE9A;PDE9A;PDE9A;PDE9A;PDE9A;PDE9A;PDE9A;PDE9A;PDE9A;PDE9A;PDE9A;PDE9A;PDE9A;PDE9A;PDE9A	NM_001001582;NM_001001568;NM_001001573;NM_001001567;NM_001001578;NM_002606;NM_001001580;NM_001001579;NM_001001581;NM_001001571;NM_001001584;NM_001001576;NM_001001585;NM_001001574;NM_001001572;NM_001001569;NM_001001570;NM_001001577;NM_001001583;NM_001001575	Body;Body;5'UTR;Body;Body;Body;5'UTR;5'UTR;Body;Body;5'UTR;5'UTR;5'UTR;Body;5'UTR;Body;Body;Body;Body;Body	chr21:44088822-44089029	Island			NA	21:42961892-42962497			NA	21	44088823	0.0417421	1	6.757126426	5.74E-09	5.3e-06	9.575978829	no	no
cg16308533	37	17	40838983	38092509	F			CNTNAP1	NM_003632	Body	chr17:40838849-40839062	Island			NA	17:38092376-38093502			NA	17	40838983	0.042386	1	6.96630442	2.50E-09	3.22e-06	10.40097572	no	no
cg13244241	37	10	102491731	102481721	R			.			chr10:102489343-102491011	S_Shore		RDMR	NA				NA	10	102491731	0.0429346	1	6.880582331	3.52E-09	3.93e-06	10.0624892	no	no
cg17250863	37	20	33451272	32914933	F			GGT7	NM_178026	Body	chr20:33451148-33451374	Island			TRUE	20:32914815-32915035			NA	20	33451272	0.0434216	1	7.089931378	1.53E-09	2.3e-06	10.88998139	no	no
cg01586506	37	22	38379506	36709452	R			SOX10	NM_006941	Body	chr22:38379093-38379964	Island			NA	22:36709076-36710019	22:38378607-38379589	Unclassified	NA	22	38379506	0.0440605	1	8.653565773	3.02E-12	3.83e-08	17.10112104	no	no
cg20973476	37	12	133015982	131526055	F			.			chr12:133015368-133015635	S_Shore			NA	12:131525985-131526301			NA	12	133015982	0.045266	1	7.119175247	1.36E-09	2.15e-06	11.00578588	no	no
cg22190721	37	16	68269295	66826796	F			ESRP2	NM_024939	Body	chr16:68269010-68272143	Island		RDMR	NA	16:66826526-66829595	16:68268909-68269458	Unclassified_Cell_type_specific	NA	16	68269295	0.0455062	1	7.485261979	3.16E-10	8.39e-07	12.45865778	no	no
cg19075225	37	2	242009513	241658186	F			SNED1	NM_001080437	Body					NA	2:241658145-241658268			NA	2	242009513	0.0457963	1	9.673200576	5.51E-14	3.34e-09	21.10648237	no	no
cg04566512	37	22	46457588	44836252	F			.			chr22:46457095-46458028	Island			TRUE	22:44835760-44836802			TRUE	22	46457588	0.0459942	1	7.39590498	4.52E-10	1.03e-06	12.10358786	no	no
cg21109038	37	15	90543610	88344614	R			ZNF710	NM_198526	TSS1500	chr15:90543410-90543835	Island			NA	15:88344415-88345165			NA	15	90543610	0.0465549	1	8.44397921	6.93E-12	6.73e-08	16.27044141	no	no
cg00771642	37	19	48988436	53680248	R		rs73942292	.			chr19:48988310-48988525	Island			NA	19:53680161-53680337	19:48988319-48988476	Unclassified_Cell_type_specific	NA	19	48988436	0.0470805	1	7.521063981	2.74E-10	7.87e-07	12.60097807	no	no
cg00491255	37	16	58019984	56577485	F			TEPP;TEPP	NM_199456;NM_199046	Body;Body	chr16:58019663-58020012	Island			NA	16:56577165-56577498	16:58018464-58020013	Unclassified_Cell_type_specific	NA	16	58019984	0.0473302	1	11.03467474	3.05E-16	8.18e-11	26.31492047	no	no
cg11949335	37	1	55247408	55019996	F			TTC22	NM_001114108	Body	chr1:55246742-55247519	Island			NA	1:55019331-55020107			NA	1	55247408	0.0476791	1	8.543664818	4.66E-12	5.01e-08	16.66576073	no	no
cg22433862	37	1	28013341	27885928	R			.							TRUE				NA	1	28013341	0.0478325	1	6.626742766	9.62E-09	7.27e-06	9.063591864	no	no
cg07285764	37	12	52408906	50695173	F			GRASP	NM_181711	Body	chr12:52408860-52409121	Island			NA	12:50694649-50695289			NA	12	52408906	0.0478661	1	6.566334671	1.22E-08	8.45e-06	8.826752215	no	no
cg10767662	37	19	13127729	12988729	R			NFIX	NM_002501	Body	chr19:13120986-13124368	S_Shelf		RDMR	NA				NA	19	13127729	0.0483968	1	9.169070866	3.95E-13	1.21e-08	19.13486815	no	no
cg07276621	37	11	10750870	10707446	R			.							NA	11:10707392-10707558			NA	11	10750870	0.0488936	1	9.605833205	7.15E-14	3.47e-09	20.84416884	no	no
cg05851442	37	7	27153212	27119737	R		rs80287504	HOXA3;HOXA3;HOXA3	NM_153631;NM_030661;NM_153632	5'UTR;5'UTR;5'UTR	chr7:27153187-27153647	Island			NA	7:27119621-27120312			TRUE	7	27153212	0.049071	1	6.576600781	1.17E-08	8.28e-06	8.866975844	no	no
cg02798280	37	19	39087135	43778975	R			MAP4K1;MAP4K1	NM_001042600;NM_007181	Body;Body	chr19:39086878-39087304	Island			NA	19:43778739-43779415			TRUE	19	39087135	0.0492537	1	7.39485156	4.53E-10	1.03e-06	12.09940335	no	no
cg01515508	37	1	10728270	10650857	R			CASZ1;CASZ1	NM_017766;NM_001079843	Body;Body	chr1:10725187-10725617	S_Shelf			NA	1:10650785-10650901			NA	1	10728270	0.0499167	1	7.040480444	1.86E-09	2.61e-06	10.69426724	no	no
cg15645660	37	1	55247356	55019944	F			TTC22	NM_001114108	Body	chr1:55246742-55247519	Island			TRUE	1:55019331-55020107			NA	1	55247356	0.0548319	1	7.996447711	4.11E-11	2.63e-07	14.49208669	no	no
cg13997975	37	10	77158502	76828508	F			ZNF503	NM_032772	3'UTR	chr10:77155128-77169600	Island			NA	10:76828340-76830392	10:77158450-77158655	Unclassified_Cell_type_specific	NA	10	77158502	0.0563028	1	6.46312397	1.83E-08	1.1e-05	8.422993637	no	no
cg14173587	37	9	139907691	139027512	R			ABCA2;ABCA2	NM_001606;NM_212533	Body;Body	chr9:139905818-139906459	S_Shore			NA	9:139026948-139028697			TRUE	9	139907691	0.05825	1	6.603907567	1.05E-08	7.71e-06	8.97401934	no	no
cg03487027	37	10	77159055	76829061	R			ZNF503	NM_032772	Body	chr10:77155128-77169600	Island			NA	10:76828340-76830392	10:77158878-77159061	Unclassified_Cell_type_specific	NA	10	77159055	0.0615415	1	6.882617365	3.49E-09	3.93e-06	10.07051874	no	no
cg25241559	37	2	241989379	241638052	R			SNED1	NM_001080437	Body	chr2:241989164-241989461	Island			NA	2:241637838-241638085			NA	2	241989379	0.0645903	1	9.237033562	3.02E-13	1.05e-08	19.40176814	no	no

## Sheet: age-modified in sorted cells
Age-modified CpG sites with homogeneous "unmethylated" stauts in sorted blood leukocytes from healthy adults
					adult data																			children data
ID	CHR	COORDINATE_36	UCSC_REFGENE_NAME.x	UCSC_REFGENE_GROUP	CD14Mono	CD19B	CD4T	CD56NK	CD8T	Eosinophils	Granulocytes	Neutrophils	PBMC	CD14Mono.1	CD19B.1	CD4T.1	CD56NK.1	CD8T.1	Eosinophils.1	Granulocytes,1	PBMC,1	Neutrophils.1	WB	age-effect	M-value difference granulocytes and PBMCs
cg06753281	1	6009239	KCNAB2;KCNAB2	5'UTR;5'UTR	Unmethy	Unmethy	Unmethy	Unmethy	Unmethy	Unmethy	Unmethy	Unmethy	Unmethy	-3.344354983	-3.324680795	-3.429171379	-3.684911195	-3.85932848	-3.301537517	-3.44575	-3.47041	-3.425144605	-3.360141745	-1	0.0246679
cg19046959	1	36338443	COL8A2	TSS200	Unmethy	Unmethy	Unmethy	Unmethy	Unmethy	Unmethy	Unmethy	Unmethy	Unmethy	-3.206697568	-2.42297614	-1.996244112	-2.975868409	-2.640151539	-3.478918724	-3.23898	-2.52736	-3.10168705	-2.712536206	-1	0.711622
cg06913958	1	85517229	BCL10	TSS1500	Unmethy	Unmethy	Unmethy	Unmethy	Unmethy	Unmethy	Unmethy	Unmethy	Unmethy	-3.119636221	-2.390824437	-1.958798469	-2.904981915	-2.491146519	-2.896183114	-3.04921	-2.40952	-2.895417761	-2.735778504	-1	0.639686
cg09584521	1	116914250	CD58;CD58;CD58	Body;Body;Body	Unmethy	Unmethy	Unmethy	Unmethy	Unmethy	Unmethy	Unmethy	Unmethy	Unmethy	-3.612229477	-3.561245242	-1.657259472	-3.584602976	-2.124998186	-3.689176001	-3.52829	-2.4049	-3.550509044	-2.824487083	-1	1.1234
cg10959711	1	151775720	S100A6	TSS1500	Unmethy	Unmethy	Unmethy	Unmethy	Unmethy	Unmethy	Unmethy	Unmethy	Unmethy	-3.667193662	-2.212535515	-2.782191938	-4.101858383	-3.872095395	-3.671730666	-3.79985	-3.38672	-3.405085	-3.376425053	-1	0.413124
cg11229399	1	226755679			Unmethy	Unmethy	Unmethy	Unmethy	Unmethy	Unmethy	Unmethy	Unmethy	Unmethy	-2.517409327	-2.15557832	-1.805515571	-2.860200726	-3.1819405	-2.954674673	-2.80579	-2.23384	-2.647058604	-2.536945144	-1	0.571949
cg21972382	2	29192580	CLIP4	5'UTR	Unmethy	Unmethy	Unmethy	Unmethy	Unmethy	Unmethy	Unmethy	Unmethy	Unmethy	-3.218699934	-3.177266814	-3.199404154	-3.322805257	-3.525466261	-3.462136254	-3.37519	-3.42356	-3.237258368	-3.370732065	-1	0.0483722
cg05038216	2	29192595	CLIP4	5'UTR	Unmethy	Unmethy	Unmethy	Unmethy	Unmethy	Unmethy	Unmethy	Unmethy	Unmethy	-3.220982771	-3.161826025	-3.485534127	-3.484744314	-3.858018101	-3.164442884	-3.3552	-3.3474	-3.190060738	-3.523094977	-1	0.00780388
cg05927830	2	64954174			Unmethy	Unmethy	Unmethy	Unmethy	Unmethy	Unmethy	Unmethy	Unmethy	Unmethy	-2.953494286	-2.948960126	-2.638028264	-2.998810425	-2.830446648	-3.27929371	-3.25711	-2.93603	-3.139506991	-3.077343292	-1	0.321077
cg24044052	2	230899906	SP140L	TSS1500	Unmethy	Unmethy	Unmethy	Unmethy	Unmethy	Unmethy	Unmethy	Unmethy	Unmethy	-3.327347469	-2.433697851	-2.927693424	-3.25658317	-3.131631823	-3.34509588	-3.53761	-2.98347	-3.328646278	-3.040042728	-1	0.554141
cg03324578	3	46862922			Unmethy	Unmethy	Unmethy	Unmethy	Unmethy	Unmethy	Unmethy	Unmethy	Unmethy	-5.946479493	-4.778291522	-5.007299323	-5.32760866	-4.808590606	-5.525186281	-5.26883	-4.78422	-5.496762558	-5.210764572	-1	0.48461
cg26069719	3	51691148	TEX264;TEX264;TEX264	Body;Body;Body	Unmethy	Unmethy	Unmethy	Unmethy	Unmethy	Unmethy	Unmethy	Unmethy	Unmethy	-2.335731856	-2.066658879	-2.768434013	-2.895480886	-2.786429137	-2.84522247	-2.76343	-2.44565	-2.575858968	-2.501604903	-1	0.317787
cg17133388	3	123585417	FAM162A;CCDC58	TSS1500;TSS1500	Unmethy	Unmethy	Unmethy	Unmethy	Unmethy	Unmethy	Unmethy	Unmethy	Unmethy	-2.17648575	-2.363165276	-2.437204861	-2.327720566	-2.487145349	-2.523451065	-2.3904	-2.26981	-2.385502449	-2.413734148	-1	0.120584
cg20395773	3	142603609	ZBTB38	5'UTR	Unmethy	Unmethy	Unmethy	Unmethy	Unmethy	Unmethy	Unmethy	Unmethy	Unmethy	-3.503493847	-2.916144664	-2.28485393	-3.344614165	-2.349426035	-3.613402918	-3.58828	-2.78227	-3.417425025	-3.053059572	-1	0.806007
cg23260877	5	179675560	GFPT2	Body	Unmethy	Unmethy	Unmethy	Unmethy	Unmethy	Unmethy	Unmethy	Unmethy	Unmethy	-2.951196104	-2.937077934	-2.731335055	-3.108635158	-3.052682012	-3.124887157	-3.08935	-2.88939	-3.030906661	-2.82808127	-1	0.199962
cg03717830	6	30290223	TRIM26	TSS1500	Unmethy	Unmethy	Unmethy	Unmethy	Unmethy	Unmethy	Unmethy	Unmethy	Unmethy	-2.709937523	-2.688001918	-2.717086203	-2.967637656	-2.989555529	-2.888933834	-2.84343	-2.65522	-2.696859658	-2.657936193	-1	0.188208
cg07971188	6	31539079	HCP5	Body	Unmethy	Unmethy	Unmethy	Unmethy	Unmethy	Unmethy	Unmethy	Unmethy	Unmethy	-2.584768279	-2.486780917	-2.857285266	-2.748935605	-2.642550391	-2.323087876	-2.29783	-2.67415	-2.577238809	-2.237598452	-1	0.376323
cg00442389	6	32268052	GPSM3	Body	Unmethy	Unmethy	Unmethy	Unmethy	Unmethy	Unmethy	Unmethy	Unmethy	Unmethy	-2.074026475	-2.151447447	-3.350033848	-3.023299072	-3.64145359	-2.781972689	-2.10595	-2.51507	-2.210114172	-2.400207748	-1	0.409113
cg01585860	6	75979330			Unmethy	Unmethy	Unmethy	Unmethy	Unmethy	Unmethy	Unmethy	Unmethy	Unmethy	-2.978983354	-3.031663332	-2.475610882	-3.173750209	-3.202238968	-3.413392968	-2.96692	-3.10193	-3.116401069	-3.153889147	-1	0.135016
cg12577010	7	134483084	TMEM140	TSS1500	Unmethy	Unmethy	Unmethy	Unmethy	Unmethy	Unmethy	Unmethy	Unmethy	Unmethy	-2.967901398	-2.141772249	-2.568126245	-2.504962793	-2.272006079	-3.340700199	-2.99632	-2.39964	-3.171962088	-2.850757991	-1	0.596683
cg14499577	8	1402019			Unmethy	Unmethy	Unmethy	Unmethy	Unmethy	Unmethy	Unmethy	Unmethy	Unmethy	-3.951225892	-2.811266863	-3.406058009	-3.161226391	-2.982806375	-4.226247631	-4.37049	-3.63309	-4.195827525	-3.863451455	-1	0.737403
cg13264616	8	22586599			Unmethy	Unmethy	Unmethy	Unmethy	Unmethy	Unmethy	Unmethy	Unmethy	Unmethy	-3.094324172	-2.678326998	-2.17267805	-2.954641903	-2.839844301	-2.693892971	-3.25614	-2.58404	-2.939786632	-2.797367722	-1	0.672093
cg03127563	8	38504965	C8orf86	Body	Unmethy	Unmethy	Unmethy	Unmethy	Unmethy	Unmethy	Unmethy	Unmethy	Unmethy	-3.170006653	-2.8824773	-2.220668397	-2.861685497	-2.852459408	-3.081054313	-3.14281	-2.64006	-3.112212344	-2.815757872	-1	0.502751
cg20458811	8	144702953			Unmethy	Unmethy	Unmethy	Unmethy	Unmethy	Unmethy	Unmethy	Unmethy	Unmethy	-3.683975668	-1.823136964	-2.97771902	-2.159355455	-2.939189285	-4.096207026	-3.50742	-2.74616	-3.372063473	-2.952177148	-1	0.761253
cg00049440	9	72216463	KLF9	Body	Unmethy	Unmethy	Unmethy	Unmethy	Unmethy	Unmethy	Unmethy	Unmethy	Unmethy	-2.543016298	-1.904974096	-3.704470758	-3.651326611	-4.269360533	-1.827883776	-2.07188	-2.79364	-1.941101641	-2.190235769	-1	0.721753
cg13806966	9	139043388	ABCA2;C9orf139;ABCA2	TSS1500;5'UTR;TSS200	Unmethy	Unmethy	Unmethy	Unmethy	Unmethy	Unmethy	Unmethy	Unmethy	Unmethy	-3.497332276	-2.582482055	-3.370281527	-3.916901912	-3.702187339	-3.605528213	-3.62488	-3.3016	-3.514678778	-3.620773223	-1	0.323282
cg13324103	10	29988434	SVIL	5'UTR	Unmethy	Unmethy	Unmethy	Unmethy	Unmethy	Unmethy	Unmethy	Unmethy	Unmethy	-4.03689615	-3.391112176	-2.042396547	-3.820714998	-2.342240647	-2.60101075	-3.29241	-2.51988	-2.961972672	-3.046031176	-1	0.772525
cg02840794	10	103815767	HPS6	1stExon	Unmethy	Unmethy	Unmethy	Unmethy	Unmethy	Unmethy	Unmethy	Unmethy	Unmethy	-3.635288155	-3.723385255	-3.023404761	-3.849514765	-3.107373131	-3.55093172	-3.72797	-3.29136	-3.685937435	-3.448527074	-1	0.436603
cg14302224	10	105200970	CALHM2;CALHM2	5'UTR;Body	Unmethy	Unmethy	Unmethy	Unmethy	Unmethy	Unmethy	Unmethy	Unmethy	Unmethy	-2.538576167	-1.906082613	-2.438773817	-2.878573773	-2.883886892	-2.180192112	-2.38195	-2.38181	-2.102433925	-2.291920619	-1	0.00013806
cg15829826	11	64910436	FRMD8	TSS200	Unmethy	Unmethy	Unmethy	Unmethy	Unmethy	Unmethy	Unmethy	Unmethy	Unmethy	-2.832280407	-2.970251114	-3.237246692	-3.419116647	-3.609218279	-3.014409579	-2.97313	-3.17816	-2.937515106	-3.066360836	-1	0.205028
cg02809401	11	65082784	LTBP3;LTBP3;LTBP3	TSS1500;TSS1500;TSS1500	Unmethy	Unmethy	Unmethy	Unmethy	Unmethy	Unmethy	Unmethy	Unmethy	Unmethy	-3.454533603	-2.924455959	-2.960031906	-2.930968536	-2.964304799	-3.517086566	-3.37541	-3.0757	-3.337212294	-3.207114581	-1	0.299709
cg07114810	12	6940940			Unmethy	Unmethy	Unmethy	Unmethy	Unmethy	Unmethy	Unmethy	Unmethy	Unmethy	-3.513392119	-1.856068822	-4.265546963	-3.819097911	-4.926275946	-4.165227156	-2.92157	-3.1702	-2.913409544	-2.919987755	-1	0.248628
cg04152629	12	47498134	CACNB3	TSS1500	Unmethy	Unmethy	Unmethy	Unmethy	Unmethy	Unmethy	Unmethy	Unmethy	Unmethy	-4.116282728	-3.500157838	-4.430265172	-3.805179748	-3.502553218	-4.519283789	-4.6526	-4.15364	-4.54687329	-4.286901076	-1	0.498961
cg13159566	12	81277018	CCDC59;CCDC59;C12orf26	TSS1500;TSS1500;Body	Unmethy	Unmethy	Unmethy	Unmethy	Unmethy	Unmethy	Unmethy	Unmethy	Unmethy	-3.026573178	-2.492053371	-2.154438931	-2.324659911	-2.151217658	-3.131610763	-3.19041	-2.45564	-3.098043824	-2.856987435	-1	0.734762
cg03670162	12	106821469			Unmethy	Unmethy	Unmethy	Unmethy	Unmethy	Unmethy	Unmethy	Unmethy	Unmethy	-2.886701732	-2.159968195	-2.368987404	-2.297016725	-2.424387511	-2.914139486	-3.02094	-2.50645	-2.856513986	-2.774997781	-1	0.514494
cg19789466	12	111829306	OAS1;OAS1;OAS1	1stExon;1stExon;1stExon	Unmethy	Unmethy	Unmethy	Unmethy	Unmethy	Unmethy	Unmethy	Unmethy	Unmethy	-3.009894251	-3.053667406	-2.481603929	-2.766891463	-2.796440278	-2.533161337	-2.75581	-2.77901	-2.771270267	-2.927009986	-1	0.0232058
cg05212706	14	99273825			Unmethy	Unmethy	Unmethy	Unmethy	Unmethy	Unmethy	Unmethy	Unmethy	Unmethy	-4.880551987	-3.385645832	-3.747164376	-3.448933796	-2.921698185	-4.87816222	-4.46401	-4.04191	-4.610282638	-4.193192586	-1	0.422101
cg01456243	15	89279986	UNC45A;UNC45A	Body;Body	Unmethy	Unmethy	Unmethy	Unmethy	Unmethy	Unmethy	Unmethy	Unmethy	Unmethy	-2.679687411	-2.670270705	-2.252723199	-2.393405784	-2.306748198	-2.515376563	-2.73476	-2.4205	-2.611051616	-2.455171667	-1	0.314264
cg00394823	16	20682667	ACSM3;ACSM3	TSS200;TSS200	Unmethy	Unmethy	Unmethy	Unmethy	Unmethy	Unmethy	Unmethy	Unmethy	Unmethy	-2.808900132	-2.84962019	-2.350702575	-2.547527641	-2.408240737	-2.744404703	-2.89527	-2.49625	-2.805783103	-2.695724806	-1	0.399027
cg27145042	16	24934457	ARHGAP17;ARHGAP17	TSS1500;TSS1500	Unmethy	Unmethy	Unmethy	Unmethy	Unmethy	Unmethy	Unmethy	Unmethy	Unmethy	-3.093173132	-2.71226798	-2.890233027	-3.089262546	-3.052678339	-3.304223497	-3.13024	-2.8662	-3.10318833	-2.884720779	-1	0.264035
cg26635214	16	30903984	HSD3B7;HSD3B7;HSD3B7	TSS200;TSS200;TSS200	Unmethy	Unmethy	Unmethy	Unmethy	Unmethy	Unmethy	Unmethy	Unmethy	Unmethy	-4.91462993	-3.083137774	-3.401666904	-3.412543201	-3.300493941	-5.495149503	-5.32654	-3.72749	-5.023124255	-4.361662362	-1	1.59905
cg09683440	16	82427428			Unmethy	Unmethy	Unmethy	Unmethy	Unmethy	Unmethy	Unmethy	Unmethy	Unmethy	-3.022662371	-2.242295455	-2.026590154	-2.206430739	-2.177772895	-2.795084207	-2.87378	-2.37223	-2.887138754	-2.726560287	-1	0.501545
cg11039241	17	186214	RPH3AL	5'UTR	Unmethy	Unmethy	Unmethy	Unmethy	Unmethy	Unmethy	Unmethy	Unmethy	Unmethy	-3.264745199	-2.188721173	-2.696469032	-2.051628775	-2.37802366	-3.192883508	-3.23901	-2.57139	-3.092943991	-2.691138001	-1	0.667616
cg03433048	17	4747232	CHRNE	TSS200	Unmethy	Unmethy	Unmethy	Unmethy	Unmethy	Unmethy	Unmethy	Unmethy	Unmethy	-2.896113361	-2.88121865	-1.953399477	-3.11352765	-3.061496083	-2.553451143	-2.97828	-2.64964	-2.73839638	-2.676305034	-1	0.328643
cg07716032	17	7063570	DLG4;ACADVL;ACADVL;DLG4	5'UTR;TSS1500;TSS1500;1stExon	Unmethy	Unmethy	Unmethy	Unmethy	Unmethy	Unmethy	Unmethy	Unmethy	Unmethy	-2.335412443	-2.240613434	-1.801594706	-2.33283355	-2.100226166	-2.696961755	-2.5887	-2.03363	-2.420961598	-2.403079755	-1	0.555068
cg12526298	17	17815893	TOM1L2;LRRC48;LRRC48;LRRC48;LRRC48;TOM1L2	Body;TSS1500;TSS1500;TSS1500;TSS1500;Body	Unmethy	Unmethy	Unmethy	Unmethy	Unmethy	Unmethy	Unmethy	Unmethy	Unmethy	-3.044926572	-2.775567022	-2.873455974	-2.988343668	-3.069545653	-2.879595538	-2.86911	-3.02045	-2.917978517	-2.769130994	-1	0.151343
cg00275557	17	22683947			Unmethy	Unmethy	Unmethy	Unmethy	Unmethy	Unmethy	Unmethy	Unmethy	Unmethy	-3.443471918	-3.191957723	-2.984000535	-3.595099883	-3.299239289	-3.300687885	-3.38955	-3.07197	-3.365286972	-3.363329493	-1	0.317584
cg26027170	17	34648231			Unmethy	Unmethy	Unmethy	Unmethy	Unmethy	Unmethy	Unmethy	Unmethy	Unmethy	-2.608625182	-1.783390375	-1.929614492	-2.238444851	-2.437227714	-2.472225336	-2.63156	-2.18431	-2.564034169	-2.317239758	-1	0.44725
cg25537245	17	53768889			Unmethy	Unmethy	Unmethy	Unmethy	Unmethy	Unmethy	Unmethy	Unmethy	Unmethy	-2.110395771	-2.726910373	-2.685232587	-2.875162333	-3.116593903	-2.414922662	-2.16751	-2.37039	-2.202937442	-2.140238966	-1	0.202877
cg00430895	18	13126340			Unmethy	Unmethy	Unmethy	Unmethy	Unmethy	Unmethy	Unmethy	Unmethy	Unmethy	-4.141379846	-3.413733465	-1.918749649	-3.626973742	-3.199631342	-4.173091344	-4.15048	-2.76427	-3.972920594	-3.234467939	-1	1.38622
cg12713583	19	891724	ARID3A	Body	Unmethy	Unmethy	Unmethy	Unmethy	Unmethy	Unmethy	Unmethy	Unmethy	Unmethy	-2.967990695	-2.169070835	-1.96758911	-2.244160241	-2.416755856	-2.860711111	-2.91377	-2.20851	-2.88566832	-2.659135263	-1	0.705266
cg26642510	19	6452778	TUBB4	Body	Unmethy	Unmethy	Unmethy	Unmethy	Unmethy	Unmethy	Unmethy	Unmethy	Unmethy	-4.565587608	-3.669937867	-3.715770717	-4.123245196	-4.346155324	-4.501031949	-4.58962	-4.02603	-4.457350757	-4.540458243	-1	0.563596
cg03157226	19	10515180	ATG4D	TSS1500	Unmethy	Unmethy	Unmethy	Unmethy	Unmethy	Unmethy	Unmethy	Unmethy	Unmethy	-3.59896665	-4.180500494	-3.839840179	-3.743944746	-3.445197155	-3.933278268	-3.72785	-4.01471	-3.883837196	-3.846524141	-1	0.28686
cg06870470	19	11176767	DOCK6	Body	Unmethy	Unmethy	Unmethy	Unmethy	Unmethy	Unmethy	Unmethy	Unmethy	Unmethy	-3.565364702	-2.366247165	-2.143528644	-2.830279616	-2.810184955	-3.412313658	-3.43595	-2.79905	-3.465821684	-2.9924466	-1	0.636903
cg06663644	19	45663044	BLVRB	Body	Unmethy	Unmethy	Unmethy	Unmethy	Unmethy	Unmethy	Unmethy	Unmethy	Unmethy	-3.3401573	-2.141194261	-2.047460253	-3.405103482	-2.747950135	-3.255064742	-3.32584	-2.52132	-3.124040805	-2.833466142	-1	0.804521
cg26306437	20	24878041	CST7;CST7	1stExon;5'UTR	Unmethy	Unmethy	Unmethy	Unmethy	Unmethy	Unmethy	Unmethy	Unmethy	Unmethy	-3.471407004	-1.848549331	-2.143210865	-3.690946809	-3.055939787	-3.559824358	-3.67751	-2.70877	-3.469120854	-2.906381627	-1	0.968739
cg24045875	20	60895765			Unmethy	Unmethy	Unmethy	Unmethy	Unmethy	Unmethy	Unmethy	Unmethy	Unmethy	-2.763083325	-3.456566766	-2.195232703	-3.184704812	-2.934726514	-3.078251736	-2.83446	-2.61768	-2.80624909	-2.729451222	-1	0.216774
cg00343092	22	41877918	TSPO;TSPO	5'UTR;5'UTR	Unmethy	Unmethy	Unmethy	Unmethy	Unmethy	Unmethy	Unmethy	Unmethy	Unmethy	-3.396987405	-2.07178668	-2.186344324	-2.542365216	-2.251429518	-3.309002158	-3.51887	-2.62931	-3.345130707	-2.972380592	-1	0.889563
Age-modified CpG sites with homogeneous "methylated" stauts in sorted blood leukocytes from healthy adults
					adult data																			children data
ID	CHROMOSOME_36	COORDINATE_36	UCSC_REFGENE_NAME.x	UCSC_REFGENE_GROUP	CD14Mono	CD19B	CD4T	CD56NK	CD8T	Eosinophils	Granulocytes	Neutrophils	PBMC	CD14Mono.1	CD19B.1	CD4T.1	CD56NK.1	CD8T.1	Eosinophils.1	Granulocytes,1	PBMC,1	Neutrophils.1	WB	age-effect	M-value difference granulocytes and PBMCs
cg07107113	1	15960339	FBLIM1	5'UTR	Methy	Methy	Methy	Methy	Methy	Methy	Methy	Methy	Methy	1.529535455	1.385709514	1.481303292	1.476373881	1.247129017	1.343667294	1.29974	1.44141	1.310514834	1.346258871	1	0.141668
cg11580897	1	23752258			Methy	Methy	Methy	Methy	Methy	Methy	Methy	Methy	Methy	2.395108871	2.374150588	1.445490689	2.52164776	2.326421026	2.359633633	2.35724	2.31195	2.462474138	2.269171982	1	0.0452876
cg00978203	1	25969541	MAN1C1	Body	Methy	Methy	Methy	Methy	Methy	Methy	Methy	Methy	Methy	2.584890977	2.453662066	1.811388324	2.885695881	2.39387638	2.349759358	2.49323	2.44167	2.440759757	2.386579614	1	0.0515631
cg21386414	1	26293936			Methy	Methy	Methy	Methy	Methy	Methy	Methy	Methy	Methy	1.688962496	2.080365125	1.816788278	1.873686117	1.894634138	1.792298225	1.46288	1.90138	1.604982635	1.435226481	1	0.438504
cg22433862	1	27885928			Methy	Methy	Methy	Methy	Methy	Methy	Methy	Methy	Methy	5.289870706	5.676865989	2.578621298	4.695939634	3.418842561	5.462813006	5.04644	3.8502	5.347583068	4.38767561	1	1.19624
cg13794863	1	35929603			Methy	Methy	Methy	Methy	Methy	Methy	Methy	Methy	Methy	2.097979814	2.02260762	2.081180419	2.201393965	2.096844795	2.080406998	1.98704	2.20407	2.115733616	2.088566038	1	0.217031
cg00034101	1	39871182	HEYL	Body	Methy	Methy	Methy	Methy	Methy	Methy	Methy	Methy	Methy	2.671752107	1.920370074	1.505413141	1.854613039	1.968036616	2.445056979	2.57337	2.06284	2.631239434	2.241886838	1	0.510532
cg02630477	1	40160810			Methy	Methy	Methy	Methy	Methy	Methy	Methy	Methy	Methy	2.607988011	2.432805939	2.158302702	2.454661303	1.989358205	2.380266099	2.42213	2.44933	2.500004702	2.256836127	1	0.0272052
cg04218880	1	40160851			Methy	Methy	Methy	Methy	Methy	Methy	Methy	Methy	Methy	2.703528621	2.520509624	2.148901827	2.251634282	2.119014496	2.779556433	2.61742	2.45418	2.550829894	2.319455365	1	0.163245
cg12752420	1	43523950	C1orf210;C1orf210	TSS200;TSS200	Methy	Methy	Methy	Methy	Methy	Methy	Methy	Methy	Methy	4.237958697	3.475204555	3.531876768	3.321077582	2.87749024	4.099916737	4.30794	3.65298	4.156996594	3.897912365	1	0.654957
cg01057635	1	46687259			Methy	Methy	Methy	Methy	Methy	Methy	Methy	Methy	Methy	3.169246284	3.281171258	3.245947148	3.363881722	3.227094877	3.216850222	3.20579	3.25391	3.193417266	3.138290582	1	0.0481262
cg09771429	1	54256484	LDLRAD1	TSS200	Methy	Methy	Methy	Methy	Methy	Methy	Methy	Methy	Methy	1.419308253	1.661620147	1.420784983	1.036525009	1.09786223	1.554814847	1.39867	1.32879	1.506465511	1.371704091	1	0.0698769
cg24550149	1	55019542	TTC22	Body	Methy	Methy	Methy	Methy	Methy	Methy	Methy	Methy	Methy	2.186203024	2.206489262	2.553708805	3.816709741	3.195838222	2.075670527	2.11451	2.61737	1.473084496	2.107599656	1	0.502857
cg15645660	1	55019944	TTC22	Body	Methy	Methy	Methy	Methy	Methy	Methy	Methy	Methy	Methy	3.765830234	3.11590143	3.859520293	4.996805531	4.378277443	3.680512839	3.76228	4.29325	3.283381371	3.520950736	1	0.530964
cg11949335	1	55019996	TTC22	Body	Methy	Methy	Methy	Methy	Methy	Methy	Methy	Methy	Methy	3.523602028	3.70212975	3.404342413	4.052060855	3.655347941	3.425751762	3.34758	3.54852	3.457259362	3.35980472	1	0.200945
cg00307818	1	55236180	BSND	TSS1500	Methy	Methy	Methy	Methy	Methy	Methy	Methy	Methy	Methy	2.294428539	2.005832888	1.950838538	1.695702868	1.781522864	2.298664489	2.10577	2.13595	2.100855891	2.07174993	1	0.0301785
cg05866021	1	57057866	C1orf168;C1orf168	1stExon;5'UTR	Methy	Methy	Methy	Methy	Methy	Methy	Methy	Methy	Methy	2.622812444	2.527789921	2.524893743	2.486950825	2.074224343	2.613175573	2.70811	2.59095	2.74894996	2.597190419	1	0.117156
cg12080906	1	154912689	NES	Body	Methy	Methy	Methy	Methy	Methy	Methy	Methy	Methy	Methy	1.512163714	1.653436551	1.352168599	1.373082009	1.155805927	1.61320244	1.53876	1.55916	1.532851379	1.54550021	1	0.0204028
cg19022717	1	155161158	C1orf92	Body	Methy	Methy	Methy	Methy	Methy	Methy	Methy	Methy	Methy	2.111341766	1.952547436	1.844965031	1.745746563	1.625404476	2.001847273	1.82639	1.87654	2.074070305	1.998416727	1	0.0501504
cg18147098	1	210755539			Methy	Methy	Methy	Methy	Methy	Methy	Methy	Methy	Methy	1.526391823	1.888676624	1.908863373	2.094780419	1.84071896	1.323248081	1.38518	1.97306	1.373739308	1.514039509	1	0.58788
cg23075506	1	210755620			Methy	Methy	Methy	Methy	Methy	Methy	Methy	Methy	Methy	3.333444512	3.520101125	3.348277782	3.528581354	3.193541761	3.073586321	3.0678	3.37947	3.186148732	3.301031058	1	0.311666
cg19727396	1	228481808	GALNT2	Body	Methy	Methy	Methy	Methy	Methy	Methy	Methy	Methy	Methy	2.833102326	2.984834964	2.324292721	3.524974901	3.058053189	2.906247945	2.75301	2.87082	2.934916043	2.792499754	1	0.117809
cg25736663	1	232417498	SLC35F3	Body	Methy	Methy	Methy	Methy	Methy	Methy	Methy	Methy	Methy	1.830058482	2.186081981	1.770003149	1.912221744	1.799171158	1.926838598	1.89631	2.03618	1.976551581	1.780531224	1	0.139871
cg00538381	2	20727549			Methy	Methy	Methy	Methy	Methy	Methy	Methy	Methy	Methy	2.11394712	2.513695875	2.066613435	1.846907164	1.928668143	2.373989661	2.2219	2.32911	2.242460084	2.226426537	1	0.10721
cg18556455	2	45031978			Methy	Methy	Methy	Methy	Methy	Methy	Methy	Methy	Methy	1.868614818	2.409513205	2.084545445	2.14191266	2.133991325	1.997857254	2.02773	2.20773	2.057566285	2.071416526	1	0.179999
cg00999152	2	72223395	CYP26B1	Body	Methy	Methy	Methy	Methy	Methy	Methy	Methy	Methy	Methy	1.89482434	2.379231847	1.85388085	2.166596088	2.014469233	1.770671281	1.79284	2.09127	1.891492578	1.829269617	1	0.298429
cg06726490	2	96529728	NEURL3	Body	Methy	Methy	Methy	Methy	Methy	Methy	Methy	Methy	Methy	2.31003771	2.488112777	2.448241803	2.60083	2.581196337	1.850583814	2.34527	2.56505	2.120614078	2.424675365	1	0.219777
cg00534380	2	101133018	TBC1D8	Body	Methy	Methy	Methy	Methy	Methy	Methy	Methy	Methy	Methy	1.320760819	1.476069575	1.579064623	1.737945787	1.577675501	1.4447361	1.43067	1.57791	1.517870289	1.486856229	1	0.147239
cg02966102	2	113986069			Methy	Methy	Methy	Methy	Methy	Methy	Methy	Methy	Methy	1.522191931	1.971286449	1.787152858	1.870487294	1.767153881	1.600454245	1.53825	1.6064	1.616063391	1.561365474	1	0.0681518
cg26302230	2	219442083	WNT6	Body	Methy	Methy	Methy	Methy	Methy	Methy	Methy	Methy	Methy	1.189756686	1.204741519	1.194472514	1.239005404	1.051727884	1.127200684	1.03455	1.33089	1.095871448	1.117629686	1	0.296342
cg14074251	2	220007360	SPEG	TSS1500	Methy	Methy	Methy	Methy	Methy	Methy	Methy	Methy	Methy	1.705512336	1.257519409	1.411293476	1.463476674	1.505513441	1.886300151	1.61235	1.60917	1.736555472	1.583732363	1	0.00318408
cg26530345	2	220020654	SPEG	Body	Methy	Methy	Methy	Methy	Methy	Methy	Methy	Methy	Methy	1.915462745	2.041789844	1.733440632	1.725555234	1.700321101	1.678462127	1.81205	1.77888	1.719015977	1.656967161	1	0.0331731
cg02941741	2	233502165	NGEF;NGEF	Body;TSS1500	Methy	Methy	Methy	Methy	Methy	Methy	Methy	Methy	Methy	1.651936822	1.964990027	1.813885079	1.882720554	1.894800652	1.65005309	1.78573	1.84608	1.671289221	1.785110372	1	0.0603488
cg09222115	2	240728439	OTOS	5'UTR	Methy	Methy	Methy	Methy	Methy	Methy	Methy	Methy	Methy	1.640288761	1.615616556	1.5561872	1.83682603	1.499332859	1.717869373	1.708	1.74998	1.706297497	1.582529057	1	0.0419842
cg02532017	2	241623590	SNED1	Body	Methy	Methy	Methy	Methy	Methy	Methy	Methy	Methy	Methy	3.078241523	2.204690501	1.566724991	2.355831867	1.072642865	3.128351239	2.79833	2.07071	2.780322453	2.100924882	1	0.727628
cg25241559	2	241638052	SNED1	Body	Methy	Methy	Methy	Methy	Methy	Methy	Methy	Methy	Methy	3.805562699	3.874951366	2.529028999	3.243400814	2.756113541	4.520711641	3.81161	3.206	4.082301417	3.188637593	1	0.605607
cg19075225	2	241658186	SNED1	Body	Methy	Methy	Methy	Methy	Methy	Methy	Methy	Methy	Methy	4.187022629	3.294519363	2.711619438	3.295951384	3.161404291	4.063960347	4.16459	3.50173	4.018414646	3.54452313	1	0.662851
cg17053285	2	241658261	SNED1	Body	Methy	Methy	Methy	Methy	Methy	Methy	Methy	Methy	Methy	2.773885957	2.522101191	2.04009715	2.384949517	2.01995781	2.807446007	2.70886	2.38254	2.797923587	2.572100523	1	0.32632
cg13717817	3	57152431	IL17RD	Body	Methy	Methy	Methy	Methy	Methy	Methy	Methy	Methy	Methy	1.941916628	1.874572169	1.773380576	1.747111435	1.587946357	1.856304488	1.79756	1.83188	1.994587592	1.758489796	1	0.0343282
cg11629955	3	128161889	CHCHD6	3'UTR	Methy	Methy	Methy	Methy	Methy	Methy	Methy	Methy	Methy	3.276167239	2.512024584	3.478338785	3.55969423	3.368580571	3.510090711	3.2387	3.38159	3.430525688	3.280772775	1	0.142893
cg08271909	4	155881141			Methy	Methy	Methy	Methy	Methy	Methy	Methy	Methy	Methy	3.294183504	3.034804834	2.364834896	3.098526201	2.444816985	3.634992661	3.50079	2.99698	3.584855649	3.454579029	1	0.503806
cg03065175	4	155881208			Methy	Methy	Methy	Methy	Methy	Methy	Methy	Methy	Methy	4.513965679	3.602568745	3.019769874	3.148917161	2.796327919	4.594584759	4.97587	3.61698	4.551766473	4.04930197	1	1.35888
cg01511232	4	155881379			Methy	Methy	Methy	Methy	Methy	Methy	Methy	Methy	Methy	2.819805492	1.917633484	1.180217404	1.670979427	1.091653757	3.274121232	2.91948	2.03662	3.054234206	2.538754044	1	0.882854
cg04720348	5	72958629	RGNEF	5'UTR	Methy	Methy	Methy	Methy	Methy	Methy	Methy	Methy	Methy	2.151355804	2.159641102	1.874247295	2.525095625	2.342953093	2.089240957	2.07373	2.32272	2.238200082	2.190894188	1	0.248997
cg07262247	5	131621629	PDLIM4;PDLIM4	Body;Body	Methy	Methy	Methy	Methy	Methy	Methy	Methy	Methy	Methy	2.948460651	4.213696149	3.420080403	3.756710343	3.69259894	2.996261217	3.01088	3.4615	3.176463801	3.246569889	1	0.450622
cg25415695	5	134855935			Methy	Methy	Methy	Methy	Methy	Methy	Methy	Methy	Methy	0.923667784	2.14672268	1.703082951	1.832227111	1.582205643	1.536187502	1.6678	1.75794	1.792048253	1.658726691	1	0.0901402
cg21211253	5	139148507			Methy	Methy	Methy	Methy	Methy	Methy	Methy	Methy	Methy	2.529911939	2.805449592	2.575833297	2.943878753	2.631691084	2.41497981	2.43859	2.6878	2.476791083	2.304069214	1	0.249213
cg08468772	5	139154607	PSD2	TSS1500	Methy	Methy	Methy	Methy	Methy	Methy	Methy	Methy	Methy	2.778933886	2.386973741	1.991871496	2.758849885	2.29721415	2.635073298	2.55406	2.45185	2.744575559	2.518650736	1	0.102216
cg06562888	5	148780148	LOC728264	Body	Methy	Methy	Methy	Methy	Methy	Methy	Methy	Methy	Methy	2.503132618	2.636742522	1.095143907	2.068382475	1.529094753	2.550525835	2.24144	1.8217	2.412224482	2.005524001	1	0.419745
cg26600753	5	180555052	TRIM7;TRIM7;TRIM7;TRIM7;TRIM7	Body;Body;Body;Body;Body	Methy	Methy	Methy	Methy	Methy	Methy	Methy	Methy	Methy	2.239620935	2.755707256	3.408651498	3.316853751	4.231561383	2.352756905	2.32134	2.98891	2.404068735	2.251688963	1	0.667572
cg07515565	6	1569385	GMDS	3'UTR	Methy	Methy	Methy	Methy	Methy	Methy	Methy	Methy	Methy	2.223486169	2.484692484	2.346722405	2.49921852	2.475873646	2.056343333	2.14137	2.23725	2.242816139	2.066076776	1	0.0958794
cg07264048	6	10664312	GCNT2;GCNT2;GCNT2	5'UTR;1stExon;Body	Methy	Methy	Methy	Methy	Methy	Methy	Methy	Methy	Methy	2.572964394	3.234818849	2.875114062	2.808242021	2.753263721	3.138980964	2.94884	2.90704	3.004449285	2.936471233	1	0.0418018
cg12646820	6	14032385	RNF182;RNF182;RNF182;RNF182	TSS1500;TSS1500;TSS1500;TSS1500	Methy	Methy	Methy	Methy	Methy	Methy	Methy	Methy	Methy	1.002162571	1.70523496	1.491979246	1.826862391	1.708991576	1.175947204	1.04384	1.49003	1.270830575	1.594629416	1	0.446192
cg06893296	6	30203115			Methy	Methy	Methy	Methy	Methy	Methy	Methy	Methy	Methy	1.693204695	1.997904987	1.985289005	2.214434122	1.894446482	1.731409878	1.86536	2.03921	1.841483413	1.915401746	1	0.173842
cg15671996	6	30248304	TRIM15	3'UTR	Methy	Methy	Methy	Methy	Methy	Methy	Methy	Methy	Methy	1.455078479	1.780333231	1.790867307	1.314007198	1.803726785	1.266627215	1.38368	1.66868	1.449277886	1.389211391	1	0.285
cg00934322	6	30962088	DDR1;DDR1	5'UTR;5'UTR	Methy	Methy	Methy	Methy	Methy	Methy	Methy	Methy	Methy	1.669735923	2.318983164	1.407366532	2.137332247	2.01706285	1.776942651	1.6784	1.88405	1.734142419	1.628756179	1	0.205654
cg09965419	6	30962165	DDR1;DDR1	5'UTR;5'UTR	Methy	Methy	Methy	Methy	Methy	Methy	Methy	Methy	Methy	1.08950464	1.724549362	1.77085936	1.584167161	1.754353287	1.063965164	1.08541	1.59295	1.097657918	1.155596195	1	0.507541
cg16662408	6	32161615	TNXB	Body	Methy	Methy	Methy	Methy	Methy	Methy	Methy	Methy	Methy	1.480575279	1.463944339	1.722485732	1.703855909	1.354719534	1.363144255	1.33527	1.57191	1.336573164	1.316002924	1	0.236638
cg02657865	6	32185722	TNXB	TSS1500	Methy	Methy	Methy	Methy	Methy	Methy	Methy	Methy	Methy	3.236848893	3.275473603	3.303953218	3.347803023	2.899290672	3.612077349	3.44728	3.46179	3.547275617	3.370588278	1	0.0145144
cg07713849	6	33732819	ITPR3	Body	Methy	Methy	Methy	Methy	Methy	Methy	Methy	Methy	Methy	2.368629528	2.922433822	2.730397417	1.85201767	2.506453963	2.183271967	2.24938	2.62173	2.232047371	2.412035203	1	0.372357
cg19802243	6	160241195			Methy	Methy	Methy	Methy	Methy	Methy	Methy	Methy	Methy	1.908023819	1.639306463	1.957606495	1.545621258	1.710095102	2.036266891	2.02799	1.83386	1.978849831	2.104766349	1	0.194137
cg13700912	7	1934874	MAD1L1;MAD1L1;MAD1L1	Body;Body;Body	Methy	Methy	Methy	Methy	Methy	Methy	Methy	Methy	Methy	2.76968393	1.795783475	2.785361183	3.061856275	2.990933141	2.089738227	2.4885	2.57044	2.387538184	2.649053267	1	0.0819439
cg19513987	7	2071969	MAD1L1;MAD1L1;MAD1L1	Body;Body;Body	Methy	Methy	Methy	Methy	Methy	Methy	Methy	Methy	Methy	2.946446207	3.185448083	3.064330297	3.307436842	3.085163187	2.98818287	3.00231	3.15022	3.109497914	3.098403802	1	0.147914
cg16026522	7	2104205	MAD1L1;MAD1L1;MAD1L1	Body;Body;Body	Methy	Methy	Methy	Methy	Methy	Methy	Methy	Methy	Methy	3.30775746	2.395714557	2.983643645	3.739838519	3.507044615	3.505872335	3.28597	3.00481	3.506075004	3.065820831	1	0.28116
cg09174162	7	2117371	MAD1L1;MAD1L1;MAD1L1	Body;Body;Body	Methy	Methy	Methy	Methy	Methy	Methy	Methy	Methy	Methy	2.162201447	2.728794125	2.181247296	2.435381763	1.862424631	1.986961116	2.05994	2.40483	2.049879073	2.067757729	1	0.344885
cg00963171	7	2117824	MAD1L1;MAD1L1;MAD1L1	Body;Body;Body	Methy	Methy	Methy	Methy	Methy	Methy	Methy	Methy	Methy	2.608053086	2.944614983	2.157821359	2.177908893	1.584745065	1.94429476	2.14478	2.56278	2.318136751	2.067646251	1	0.418004
cg11647481	7	4748230	FOXK1	Body	Methy	Methy	Methy	Methy	Methy	Methy	Methy	Methy	Methy	5.604056612	5.178887838	2.936310857	5.162996024	4.548022275	5.39425514	5.64876	4.05016	5.108460464	4.886262332	1	1.5986
cg13051249	7	6561411			Methy	Methy	Methy	Methy	Methy	Methy	Methy	Methy	Methy	2.359994449	2.136585897	1.427348743	2.314943383	1.611514712	2.147789672	1.85231	1.98492	1.877864011	1.806805046	1	0.132608
cg05851442	7	27119737	HOXA3;HOXA3;HOXA3	5'UTR;5'UTR;5'UTR	Methy	Methy	Methy	Methy	Methy	Methy	Methy	Methy	Methy	5.105704565	4.683721111	4.323125103	4.000735727	3.887193047	4.914842804	5.2929	4.41227	4.861615261	4.805217922	1	0.880627
cg10724867	7	27185392	HOXA10	Body	Methy	Methy	Methy	Methy	Methy	Methy	Methy	Methy	Methy	2.252797234	2.911910583	2.79191746	2.558878227	2.83709999	2.20811379	2.08929	2.76423	2.133715241	2.206883197	1	0.674941
cg23381646	7	44153835	GCK;GCK;GCK	Body;Body;Body	Methy	Methy	Methy	Methy	Methy	Methy	Methy	Methy	Methy	2.013641098	1.935457977	1.744153632	1.526314639	1.390724534	1.896036167	1.73732	1.69528	2.10038376	1.67081276	1	0.0420444
cg10317717	7	48096429	UPP1;UPP1	5'UTR;5'UTR	Methy	Methy	Methy	Methy	Methy	Methy	Methy	Methy	Methy	4.64885819	4.832467889	5.066858961	4.960569798	5.076374684	4.836550362	5.19529	4.68576	5.083260469	4.476125418	1	0.509527
cg21484940	7	48096517	UPP1;UPP1	5'UTR;5'UTR	Methy	Methy	Methy	Methy	Methy	Methy	Methy	Methy	Methy	2.032954075	2.652608787	2.801797733	3.279921952	3.632385192	2.500298788	2.77121	2.59475	2.451351646	2.830055166	1	0.176458
cg16761096	7	51350613	COBL	Body	Methy	Methy	Methy	Methy	Methy	Methy	Methy	Methy	Methy	1.789977071	2.180790237	1.986185579	2.169724234	1.972769938	1.860066869	1.84003	2.07551	1.925001705	1.921447024	1	0.235488
cg22458401	7	72380051	TRIM50;FKBP6;FKBP6	TSS200;TSS200;TSS200	Methy	Methy	Methy	Methy	Methy	Methy	Methy	Methy	Methy	1.632239886	1.66394242	1.643093258	1.705482526	1.599567556	1.572731607	1.67336	1.68607	1.635199161	1.806598958	1	0.0127135
cg10351692	7	74891132	POM121C	Body	Methy	Methy	Methy	Methy	Methy	Methy	Methy	Methy	Methy	5.890555102	5.621667485	5.418169288	2.009284993	3.747770009	5.035365462	5.72545	4.26108	5.543197244	4.820266061	1	1.46437
cg14794735	7	129203204	MIR183;MIR96	TSS1500;TSS1500	Methy	Methy	Methy	Methy	Methy	Methy	Methy	Methy	Methy	2.385164902	2.530146798	2.21900727	2.289419638	2.228554113	2.600877894	2.39018	2.48646	2.489423391	2.407102024	1	0.0962834
cg02240291	7	150574758	SMARCD3;SMARCD3;SMARCD3	Body;Body;Body	Methy	Methy	Methy	Methy	Methy	Methy	Methy	Methy	Methy	2.684235	1.482836915	3.207009674	3.060352008	3.17671207	2.845504484	2.94794	2.92434	2.714904019	3.035880168	1	0.0235992
cg14338779	7	157097771	PTPRN2;PTPRN2;PTPRN2	Body;Body;Body	Methy	Methy	Methy	Methy	Methy	Methy	Methy	Methy	Methy	2.473084579	2.765148236	1.906497522	2.444155592	2.148008351	2.645438975	2.41842	2.41842	2.613957792	2.223365673	1	0
cg19572055	8	675830			Methy	Methy	Methy	Methy	Methy	Methy	Methy	Methy	Methy	1.503834344	2.066146748	1.902313982	1.890457	1.76759746	1.754672383	1.36048	1.73219	1.485298896	1.557363634	1	0.371708
cg23300529	8	22044957	HR;HR	TSS1500;TSS1500	Methy	Methy	Methy	Methy	Methy	Methy	Methy	Methy	Methy	1.813208917	1.936389882	1.921599105	2.000147627	1.943377819	1.79397766	1.6479	2.01379	1.794619576	1.771313622	1	0.365883
cg11422851	8	38627297			Methy	Methy	Methy	Methy	Methy	Methy	Methy	Methy	Methy	3.539706704	2.66054188	3.046347795	3.448980941	2.908897474	3.745220857	3.58819	3.18378	3.390054955	3.293085578	1	0.404415
cg14434213	8	38627937			Methy	Methy	Methy	Methy	Methy	Methy	Methy	Methy	Methy	1.332655924	1.302486931	1.257871981	1.419103331	1.097695726	1.367663183	1.26258	1.40804	1.341418683	1.335700506	1	0.145467
cg08838779	8	94480182			Methy	Methy	Methy	Methy	Methy	Methy	Methy	Methy	Methy	2.026773509	1.811610277	1.561010357	1.605602081	1.407743294	2.085415456	1.90262	1.85528	2.002159547	1.748139371	1	0.0473381
cg13508369	9	128923847	ANGPTL2;RALGPS1	5'UTR;Body	Methy	Methy	Methy	Methy	Methy	Methy	Methy	Methy	Methy	1.371645842	1.524226908	1.378218739	1.638177325	1.230296674	1.404768736	1.32652	1.50973	1.391691897	1.247036307	1	0.183214
cg20413392	9	130194834	MIR219-2	TSS200	Methy	Methy	Methy	Methy	Methy	Methy	Methy	Methy	Methy	2.062700581	2.020866807	2.217187578	2.463803313	2.285593023	2.197680073	2.16668	2.45871	2.158407034	1.998806923	1	0.292029
cg14334161	10	71871628	NODAL	TSS200	Methy	Methy	Methy	Methy	Methy	Methy	Methy	Methy	Methy	1.15914229	1.401390029	1.523042418	1.281457545	1.491812692	1.019850913	0.929783	1.14646	0.998934412	1.042980257	1	0.216674
cg19057830	10	76835679	C10orf41;C10orf41	Body;Body	Methy	Methy	Methy	Methy	Methy	Methy	Methy	Methy	Methy	1.032758881	1.32879297	1.1530291	1.244513137	1.037066604	0.993536771	0.870765	1.2741	1.044055034	0.935885568	1	0.403331
cg27274604	10	98914226	SLIT1	Body	Methy	Methy	Methy	Methy	Methy	Methy	Methy	Methy	Methy	1.545921784	1.822384333	1.288568575	1.695172031	1.345116946	1.579243758	1.52083	1.65576	1.587243205	1.524580698	1	0.134935
cg26705561	10	102269781	SEC31B	TSS200	Methy	Methy	Methy	Methy	Methy	Methy	Methy	Methy	Methy	1.532048059	2.004030402	2.842017754	2.95878988	3.251741289	1.431864337	1.50054	2.54635	1.530702746	1.862437004	1	1.04581
cg13244241	10	102481721			Methy	Methy	Methy	Methy	Methy	Methy	Methy	Methy	Methy	4.339019921	3.87928842	4.394767434	4.348429551	4.688971661	4.321967596	4.53717	4.67706	4.130806123	4.502922875	1	0.139888
cg04270401	10	102796861			Methy	Methy	Methy	Methy	Methy	Methy	Methy	Methy	Methy	1.723339625	2.406005523	1.498711031	2.094270264	2.005406193	1.648672664	1.68899	2.03092	1.6065673	1.617263298	1	0.34193
cg17675386	10	121250433	RGS10;RGS10	Body;Body	Methy	Methy	Methy	Methy	Methy	Methy	Methy	Methy	Methy	3.63843026	3.492457271	2.247216586	4.161762896	1.955929901	3.858603859	3.9495	2.91376	3.651925098	3.260139594	1	1.03574
cg18462381	10	129426708	FOXI2	Body	Methy	Methy	Methy	Methy	Methy	Methy	Methy	Methy	Methy	3.011535163	2.301228628	1.814985132	2.193352683	1.731403834	3.268753668	2.7981	2.25818	3.057356368	2.474472291	1	0.539911
cg13474692	10	131331317	MGMT	Body	Methy	Methy	Methy	Methy	Methy	Methy	Methy	Methy	Methy	2.359903242	1.593245567	1.323061531	1.787308517	1.485497999	2.25960012	2.23005	1.65865	2.34950399	1.908493011	1	0.5714
cg25239156	10	131456938			Methy	Methy	Methy	Methy	Methy	Methy	Methy	Methy	Methy	1.57741329	2.234172252	2.125557908	2.085441807	2.0117094	1.63792735	1.48475	1.99077	1.558965044	1.531351683	1	0.506018
cg17589883	11	1216775	MUC5B	Body	Methy	Methy	Methy	Methy	Methy	Methy	Methy	Methy	Methy	4.464352278	5.032045228	4.217380338	4.407750478	4.933848549	4.190161069	4.57508	4.50922	4.042818504	4.709272729	1	0.065859
cg18049328	11	1377785	BRSK2	Body	Methy	Methy	Methy	Methy	Methy	Methy	Methy	Methy	Methy	2.650316577	2.817824143	2.526640223	2.997756664	2.632340301	2.47511892	2.56309	2.93893	2.683505317	2.621815899	1	0.375842
cg12229151	11	6296859	PRKCDBP	3'UTR	Methy	Methy	Methy	Methy	Methy	Methy	Methy	Methy	Methy	3.12465712	3.250020405	2.896428943	3.294145337	3.567386986	2.820864473	3.16	3.27515	3.054608173	3.273663609	1	0.115148
cg07276621	11	10707446			Methy	Methy	Methy	Methy	Methy	Methy	Methy	Methy	Methy	3.031287988	2.914438562	2.894091645	2.872503063	2.663516976	3.174743595	2.87547	3.06488	3.093413001	2.996101961	1	0.189413
cg13924715	11	10707466			Methy	Methy	Methy	Methy	Methy	Methy	Methy	Methy	Methy	4.820727595	3.72569675	3.385512792	3.983172343	3.795904673	4.776703692	4.56735	3.92521	4.562444316	4.103035352	1	0.642143
cg17610169	11	10707549			Methy	Methy	Methy	Methy	Methy	Methy	Methy	Methy	Methy	3.256045668	3.482293945	3.386669936	3.598152979	3.320978993	3.457745615	3.22295	3.5153	3.478533584	3.434058137	1	0.292349
cg09795979	11	45264674	SYT13	TSS1500	Methy	Methy	Methy	Methy	Methy	Methy	Methy	Methy	Methy	2.032847301	2.416186317	2.222126864	2.482263775	2.273723168	2.014043322	2.12727	2.41058	2.215133681	2.280834788	1	0.283311
cg07102320	11	46127651			Methy	Methy	Methy	Methy	Methy	Methy	Methy	Methy	Methy	1.404304804	1.691167597	1.685085201	1.870443795	2.016439416	1.243922759	1.3333	1.67064	1.405470689	1.497476007	1	0.337341
cg18908017	11	46310198	DGKZ	TSS1500	Methy	Methy	Methy	Methy	Methy	Methy	Methy	Methy	Methy	1.816606316	2.130142255	1.12282732	2.211541987	1.660524953	1.584440493	1.66979	1.69595	1.610276137	1.52285212	1	0.0261573
cg09802018	11	46314138	DGKZ	Body	Methy	Methy	Methy	Methy	Methy	Methy	Methy	Methy	Methy	1.221556987	2.812778715	1.61184796	2.672939509	2.67712377	2.173106395	1.90157	1.85089	2.076186753	1.813963704	1	0.0506795
cg06767142	11	63577976	MACROD1	Body	Methy	Methy	Methy	Methy	Methy	Methy	Methy	Methy	Methy	4.19781664	3.54269895	3.909810073	3.748440413	3.540659922	4.26024685	4.50021	4.14873	4.04104541	4.296857454	1	0.351478
cg21820873	11	63895295	RPS6KA4;RPS6KA4	Body;Body	Methy	Methy	Methy	Methy	Methy	Methy	Methy	Methy	Methy	3.621176615	2.719820251	4.159172252	4.507979362	4.318533453	3.919927347	3.14762	3.83157	3.038731376	3.450273179	1	0.683948
cg07425109	11	63895982	RPS6KA4;RPS6KA4	3'UTR;3'UTR	Methy	Methy	Methy	Methy	Methy	Methy	Methy	Methy	Methy	2.650573393	1.577689861	3.148397556	3.204850799	3.012673216	2.469584035	2.34479	2.82554	2.459443787	2.508580681	1	0.48075
cg08012287	11	66071874	ACTN3	Body	Methy	Methy	Methy	Methy	Methy	Methy	Methy	Methy	Methy	1.402112389	1.562799666	1.613924002	1.764225843	1.730312505	1.373370546	1.28403	1.57978	1.493866497	1.318591683	1	0.29575
cg27419075	11	71972816	PDE2A;PDE2A;PDE2A;PDE2A	Body;Body;Body;Body	Methy	Methy	Methy	Methy	Methy	Methy	Methy	Methy	Methy	2.63041041	3.183214505	2.818396879	3.17160347	2.844088882	2.796597293	2.81249	3.1238	2.896460188	2.887625106	1	0.311315
cg26776957	11	73034831	PLEKHB1;PLEKHB1;PLEKHB1;PLEKHB1	TSS200;TSS200;TSS1500;TSS1500	Methy	Methy	Methy	Methy	Methy	Methy	Methy	Methy	Methy	1.905122725	1.789155641	1.860990801	1.493448813	1.438626151	1.702418309	1.73558	1.84154	1.905648807	1.78968493	1	0.105966
cg03998792	11	119516980			Methy	Methy	Methy	Methy	Methy	Methy	Methy	Methy	Methy	1.944078172	1.497386029	1.51385827	1.659475864	1.408081075	1.918515832	1.78827	1.79403	1.86256739	1.686509637	1	0.00575805
cg18057887	11	133306123	IGSF9B	Body	Methy	Methy	Methy	Methy	Methy	Methy	Methy	Methy	Methy	4.055368408	2.768714314	5.009627009	3.883501796	4.369948328	3.026527478	3.99149	4.51519	3.60591579	4.455600597	1	0.523701
cg03371962	12	1642584			Methy	Methy	Methy	Methy	Methy	Methy	Methy	Methy	Methy	1.946398621	1.84058261	1.799168186	2.482030519	1.975020857	2.067653692	1.84043	2.03514	2.003313184	1.8030137	1	0.194708
cg14292870	12	6757804	LAG3	Body	Methy	Methy	Methy	Methy	Methy	Methy	Methy	Methy	Methy	2.243610136	2.152561749	1.945770214	2.740767837	2.611207732	2.357069777	2.20844	2.4607	2.150465958	2.379477946	1	0.252251
cg07651048	12	48021711			Methy	Methy	Methy	Methy	Methy	Methy	Methy	Methy	Methy	2.023915377	2.250750179	2.210779313	2.480210661	2.388026487	1.828616713	1.75772	2.29758	1.883581903	2.068255613	1	0.53986
cg07285764	12	50695173	GRASP	Body	Methy	Methy	Methy	Methy	Methy	Methy	Methy	Methy	Methy	4.729981018	4.747970796	4.774354256	4.961194699	4.844887804	5.186510468	4.85505	5.0118	5.300414916	4.810851174	1	0.156751
cg12231340	12	50971488	KRT81	1stExon	Methy	Methy	Methy	Methy	Methy	Methy	Methy	Methy	Methy	2.081271054	2.17190295	2.075325825	2.922398745	2.36714309	2.030952779	1.83351	2.22365	2.138238723	2.155392723	1	0.390137
cg08420135	12	51003992			Methy	Methy	Methy	Methy	Methy	Methy	Methy	Methy	Methy	3.320205441	2.998119717	2.848251678	2.672608873	2.489968949	3.151508631	3.01741	3.00128	3.058975589	3.193797281	1	0.0161304
cg27111444	12	52877075			Methy	Methy	Methy	Methy	Methy	Methy	Methy	Methy	Methy	1.714997842	2.277846002	1.6572884	1.649553288	1.600825023	1.389261406	1.41863	1.77967	1.562682992	1.59966104	1	0.361037
cg09932758	12	56308809	B4GALNT1	Body	Methy	Methy	Methy	Methy	Methy	Methy	Methy	Methy	Methy	0.819870359	1.206084395	1.014773243	1.402927364	1.169905702	0.908626275	0.747543	1.18369	0.951428143	0.947243954	1	0.436147
cg25663970	12	56310745	B4GALNT1	Body	Methy	Methy	Methy	Methy	Methy	Methy	Methy	Methy	Methy	1.614241448	1.432079405	1.595933592	1.329154272	1.216182321	1.741834526	1.6722	1.53477	1.711415292	1.613479294	1	0.137431
cg12349580	12	93205176	PLXNC1	Body	Methy	Methy	Methy	Methy	Methy	Methy	Methy	Methy	Methy	2.662980578	1.393273066	2.998047236	2.994147209	2.973693316	1.575758102	2.54833	2.68383	2.374225536	2.713698342	1	0.1355
cg17520215	12	99491147	GAS2L3	TSS1500	Methy	Methy	Methy	Methy	Methy	Methy	Methy	Methy	Methy	0.974063786	1.749542809	1.666816946	1.971530044	2.039678292	1.091907152	1.11176	1.6287	1.146463044	1.227296174	1	0.51694
cg27567561	12	106498863	BTBD11;BTBD11	Body;1stExon	Methy	Methy	Methy	Methy	Methy	Methy	Methy	Methy	Methy	3.19969351	2.815854615	2.982828259	3.391466393	3.40924855	3.421211684	3.17916	3.16511	3.277690402	3.314904776	1	0.0140568
cg13935577	12	106499027	BTBD11;BTBD11	Body;Body	Methy	Methy	Methy	Methy	Methy	Methy	Methy	Methy	Methy	2.291730075	1.727636522	1.939456377	2.223505341	2.156983633	2.246144925	2.47555	2.09005	2.46877265	1.960560381	1	0.385507
cg01478234	12	106499429	BTBD11;BTBD11	Body;Body	Methy	Methy	Methy	Methy	Methy	Methy	Methy	Methy	Methy	2.296092479	2.084785565	2.335608163	2.110131473	2.188027518	2.29926329	2.16589	2.19887	2.252381971	2.051357979	1	0.0329795
cg14256511	12	121913637			Methy	Methy	Methy	Methy	Methy	Methy	Methy	Methy	Methy	3.908968734	1.191648951	3.788308404	3.785201529	3.742804569	3.521634176	3.37133	3.39936	3.500502814	3.39463321	1	0.0280345
cg15813011	12	130438116			Methy	Methy	Methy	Methy	Methy	Methy	Methy	Methy	Methy	2.290759129	2.397135694	1.831784135	2.001189631	1.321295254	2.142209295	2.23343	2.07946	2.243028131	2.181864563	1	0.153974
cg08735279	12	130956027	ULK1	Body	Methy	Methy	Methy	Methy	Methy	Methy	Methy	Methy	Methy	2.509775793	2.598049596	2.076785949	2.453582468	2.025370206	2.547244744	2.50155	2.43118	2.550336534	2.302507191	1	0.0703753
cg20973476	12	131526055			Methy	Methy	Methy	Methy	Methy	Methy	Methy	Methy	Methy	4.081204075	3.927875443	5.643539996	3.685664057	4.854849942	5.476960171	5.4782	4.62647	5.169594907	5.269721559	1	0.851726
cg25432738	13	19907861	CRYL1	Body	Methy	Methy	Methy	Methy	Methy	Methy	Methy	Methy	Methy	2.462447272	1.929653505	2.569442069	2.002510901	2.144571768	2.388869025	2.50256	2.28181	2.34707316	2.354218041	1	0.220746
cg07691146	13	50695647	FAM124A	Body	Methy	Methy	Methy	Methy	Methy	Methy	Methy	Methy	Methy	2.185689463	2.279075242	2.146527202	2.215249974	1.982055789	2.296341867	2.32942	2.44097	2.279863677	2.332246177	1	0.111552
cg13213799	14	103905267			Methy	Methy	Methy	Methy	Methy	Methy	Methy	Methy	Methy	1.925741322	2.294085681	2.257338943	2.22293626	2.351028676	1.843614278	1.82779	2.26403	1.854760185	2.033863602	1	0.436238
cg04625615	15	39575660	ITPKA	Body	Methy	Methy	Methy	Methy	Methy	Methy	Methy	Methy	Methy	1.780565789	2.035479711	2.196909558	2.351261047	2.432907869	1.323431509	1.54121	2.13953	1.690683717	1.795466003	1	0.598321
cg10422709	15	50871270			Methy	Methy	Methy	Methy	Methy	Methy	Methy	Methy	Methy	1.055269871	1.321960849	1.027147512	1.218178426	1.014746995	1.15935631	0.962504	1.17916	1.116626324	1.075369512	1	0.216654
cg05899103	15	63181623	LOC390595	Body	Methy	Methy	Methy	Methy	Methy	Methy	Methy	Methy	Methy	2.87323507	3.077802319	2.897967891	3.233951748	3.11448162	2.92572701	2.69569	3.13927	2.965870238	2.751021898	1	0.443584
cg07038187	15	87723993	LOC254559	Body	Methy	Methy	Methy	Methy	Methy	Methy	Methy	Methy	Methy	2.809938375	3.274800097	3.366160759	3.281400246	3.197170062	2.926888335	2.9042	3.15809	2.979097108	3.16235673	1	0.253895
cg08175536	15	87728754	LOC254559	Body	Methy	Methy	Methy	Methy	Methy	Methy	Methy	Methy	Methy	2.135290383	1.462799648	1.463386828	1.647649056	1.505005437	2.058817846	2.1208	1.73238	2.078173973	1.903524536	1	0.388414
cg08404702	16	2073389	TSC2;TSC2;TSC2	Body;Body;Body	Methy	Methy	Methy	Methy	Methy	Methy	Methy	Methy	Methy	4.270006082	4.269152025	3.68781899	4.878330069	3.514580431	4.625998183	3.3109	3.87862	3.592658671	3.70600612	1	0.567728
cg12499872	16	56577394	TEPP;TEPP	Body;Body	Methy	Methy	Methy	Methy	Methy	Methy	Methy	Methy	Methy	2.323117134	2.40008648	2.383734388	2.745602989	2.548225174	1.838800911	2.31042	2.49261	2.11342091	2.249426278	1	0.182196
cg00491255	16	56577485	TEPP;TEPP	Body;Body	Methy	Methy	Methy	Methy	Methy	Methy	Methy	Methy	Methy	4.181205744	3.999388115	3.899868722	4.276436481	4.129298413	3.862890774	4.27452	4.13252	4.161053463	4.229411065	1	0.141999
cg02606058	16	65753159	FBXL8	5'UTR	Methy	Methy	Methy	Methy	Methy	Methy	Methy	Methy	Methy	1.818052376	1.998081823	3.469474971	3.394322487	3.999777598	1.703242848	1.79605	2.87447	1.716490648	1.920155088	1	1.07842
cg22190721	16	66826796	ESRP2	Body	Methy	Methy	Methy	Methy	Methy	Methy	Methy	Methy	Methy	2.654708343	2.869190317	2.986621077	3.255256066	3.217755188	2.854684864	2.71151	3.15915	2.651081968	2.818170403	1	0.447636
cg06672226	16	84169190			Methy	Methy	Methy	Methy	Methy	Methy	Methy	Methy	Methy	2.692076734	3.332420055	1.3342555	3.024683905	1.444719629	2.535990204	2.59034	2.14911	2.599428736	2.415926464	1	0.44123
cg10587449	17	2601624			Methy	Methy	Methy	Methy	Methy	Methy	Methy	Methy	Methy	1.789794418	1.960838201	2.033742397	2.157719506	1.953963148	1.951622555	1.89476	2.06051	2.007814974	2.100719746	1	0.165751
cg03179291	17	3738651	CAMKK1;CAMKK1;CAMKK1	5'UTR;5'UTR;5'UTR	Methy	Methy	Methy	Methy	Methy	Methy	Methy	Methy	Methy	4.158569024	3.131858942	2.869767012	3.134401078	2.895850141	3.78301535	4.11156	3.1807	4.006264007	3.837320016	1	0.93086
cg23895076	17	8519110			Methy	Methy	Methy	Methy	Methy	Methy	Methy	Methy	Methy	2.04914329	2.100595689	1.654618919	1.694444213	1.436796179	2.332036813	2.07296	2.06781	2.220451661	1.952013767	1	0.00515573
cg11114275	17	24421192			Methy	Methy	Methy	Methy	Methy	Methy	Methy	Methy	Methy	2.336217493	2.228294053	2.443378557	2.694431089	2.408903643	2.741885881	2.5588	2.72571	2.453636852	2.441676872	1	0.166918
cg07525202	17	27615963	RHBDL3	TSS1500	Methy	Methy	Methy	Methy	Methy	Methy	Methy	Methy	Methy	1.931769531	1.303540609	1.557809268	2.114347669	1.748690291	1.858111592	1.77564	1.9024	2.01786839	1.754005092	1	0.126769
cg02626208	17	32063490			Methy	Methy	Methy	Methy	Methy	Methy	Methy	Methy	Methy	2.383225076	2.742049771	2.567360134	2.086265065	2.126456307	2.625142372	2.36763	2.42047	2.462453093	2.50217608	1	0.0528409
cg00964751	17	34082426	C17orf96;C17orf96	1stExon;3'UTR	Methy	Methy	Methy	Methy	Methy	Methy	Methy	Methy	Methy	1.017691608	1.381274498	2.02201786	1.881709055	2.156513224	0.982949674	0.820535	1.5998	0.96699854	1.173221766	1	0.779261
cg08577293	17	37507140	DHX58	3'UTR	Methy	Methy	Methy	Methy	Methy	Methy	Methy	Methy	Methy	2.165349972	2.668010014	2.781455777	3.06814158	3.158106702	1.988942583	2.34718	2.93215	2.070549394	2.579127708	1	0.584971
cg16308533	17	38092509	CNTNAP1	Body	Methy	Methy	Methy	Methy	Methy	Methy	Methy	Methy	Methy	3.529674213	3.605734986	2.480048061	2.598919373	2.286704561	3.291624252	3.61265	2.85593	3.323477127	3.050974782	1	0.756727
cg11629889	17	38092548	CNTNAP1	Body	Methy	Methy	Methy	Methy	Methy	Methy	Methy	Methy	Methy	3.329316661	3.364602876	2.328712151	2.697893406	2.293397638	3.115019501	3.23587	2.75622	2.95882217	2.730876566	1	0.479646
cg21038703	17	39603884	ASB16	1stExon	Methy	Methy	Methy	Methy	Methy	Methy	Methy	Methy	Methy	2.167016189	1.884776657	1.943258988	2.191001421	1.889215207	2.101020159	2.08784	2.05766	2.03816501	2.110398653	1	0.0301835
cg11969213	17	40680105	LOC100133991;FMNL1	TSS1500;3'UTR	Methy	Methy	Methy	Methy	Methy	Methy	Methy	Methy	Methy	2.601058299	1.905923093	1.404727514	1.977586566	0.930030843	1.209538255	2.07904	1.95574	1.709323346	1.702482168	1	0.123298
cg09879253	17	43290358			Methy	Methy	Methy	Methy	Methy	Methy	Methy	Methy	Methy	1.536959645	1.865188346	2.567581604	2.379265916	2.131819782	1.669625542	1.43922	2.09353	1.622401879	1.791374431	1	0.654319
cg24636368	17	43743446	SKAP1;SKAP1	Body;Body	Methy	Methy	Methy	Methy	Methy	Methy	Methy	Methy	Methy	1.83044487	1.936026677	2.266160709	2.64642295	2.645821738	1.739845381	1.82356	2.38965	1.954692849	2.039879955	1	0.566096
cg18684142	17	44037393	LOC404266;LOC404266;HOXB6	Body;Body;TSS200	Methy	Methy	Methy	Methy	Methy	Methy	Methy	Methy	Methy	1.763763766	2.280431134	2.494321807	2.006330369	2.595604717	1.70661925	1.74363	2.3638	1.90089388	2.204375653	1	0.620173
cg02574073	17	44037397	LOC404266;LOC404266;HOXB6	Body;Body;TSS200	Methy	Methy	Methy	Methy	Methy	Methy	Methy	Methy	Methy	1.510259438	2.551944455	2.094733537	1.88794097	2.537170762	1.582675525	1.72267	2.19823	1.815274784	1.959722759	1	0.475565
cg00463502	17	46267547	WFIKKN2	TSS200	Methy	Methy	Methy	Methy	Methy	Methy	Methy	Methy	Methy	1.793096513	1.92878339	1.776667438	1.538378423	1.603719996	1.851623457	1.82405	1.7741	1.865946686	1.772910566	1	0.0499538
cg20889395	17	46267555	WFIKKN2	TSS200	Methy	Methy	Methy	Methy	Methy	Methy	Methy	Methy	Methy	2.366822115	1.473905312	1.93250292	1.235402268	1.387091999	2.219176488	2.3987	1.99086	2.245792548	1.744142326	1	0.407841
cg27005487	17	56839170	TBX2	Body	Methy	Methy	Methy	Methy	Methy	Methy	Methy	Methy	Methy	1.68961889	1.407225096	2.333444828	1.99106704	1.731760653	1.378993626	1.55121	1.89599	1.520847126	1.723318689	1	0.344779
cg21915678	17	56848822			Methy	Methy	Methy	Methy	Methy	Methy	Methy	Methy	Methy	4.081779975	4.351534212	4.328396169	4.424385135	4.531328104	3.975869867	4.20761	4.50968	4.148087262	4.261417024	1	0.302067
cg12301563	17	76032671			Methy	Methy	Methy	Methy	Methy	Methy	Methy	Methy	Methy	2.518486327	2.595444231	2.149517008	2.349435886	1.951914584	2.524698949	2.49838	2.44286	2.554817447	2.402504759	1	0.0555215
cg02094337	17	78135407	FOXK2	Body	Methy	Methy	Methy	Methy	Methy	Methy	Methy	Methy	Methy	2.478278788	3.211336012	2.111595501	2.172667189	1.517339793	1.811687164	1.53776	2.2337	1.724845808	1.76663148	1	0.695941
cg11344997	19	3414788			Methy	Methy	Methy	Methy	Methy	Methy	Methy	Methy	Methy	4.140367944	4.080320557	3.959497429	3.891956672	4.102769226	3.591280677	4.00035	4.17158	3.990546242	4.241638995	1	0.171229
cg18365406	19	11333110	LPPR2;LPPR2	Body;Body	Methy	Methy	Methy	Methy	Methy	Methy	Methy	Methy	Methy	3.605662517	3.660319216	2.88561805	3.103680885	2.870790703	3.682577309	3.6309	3.3305	3.494214863	3.371408274	1	0.300392
cg06458248	19	12978917	NFIX	Body	Methy	Methy	Methy	Methy	Methy	Methy	Methy	Methy	Methy	1.634451472	1.706698935	1.630778744	1.635521327	1.662406328	1.59464132	1.44891	1.62052	1.603518498	1.447686847	1	0.171609
cg27392771	19	12986851	NFIX	Body	Methy	Methy	Methy	Methy	Methy	Methy	Methy	Methy	Methy	2.761145308	2.721645459	2.683466289	2.859154516	2.847296476	2.765856836	2.58741	2.8119	2.702053409	2.722961119	1	0.224492
cg01634146	19	12988389	NFIX	Body	Methy	Methy	Methy	Methy	Methy	Methy	Methy	Methy	Methy	4.123220423	3.87321138	3.766264833	3.869932618	3.695454687	4.093733586	4.28945	3.92343	4.191965657	3.872852617	1	0.366022
cg10767662	19	12988729	NFIX	Body	Methy	Methy	Methy	Methy	Methy	Methy	Methy	Methy	Methy	2.711231329	2.306682454	1.944010491	1.978625418	1.888924387	2.898863056	2.8711	2.30675	2.829305481	2.588563246	1	0.56435
cg11374335	19	39663383	WTIP	TSS1500	Methy	Methy	Methy	Methy	Methy	Methy	Methy	Methy	Methy	1.37948844	1.88197035	1.710697085	2.073370015	1.886355797	1.552395986	1.58823	1.71942	1.516710128	1.588275567	1	0.131182
cg17662083	19	40696472	DMKN;DMKN;DMKN;DMKN	TSS200;TSS200;TSS200;TSS200	Methy	Methy	Methy	Methy	Methy	Methy	Methy	Methy	Methy	1.491324365	1.873598064	1.800628841	1.823566359	1.610579823	1.417013535	1.33145	1.70232	1.404357113	1.5268165	1	0.37087
cg02798280	19	43778975	MAP4K1;MAP4K1	Body;Body	Methy	Methy	Methy	Methy	Methy	Methy	Methy	Methy	Methy	5.213697742	5.325153323	5.27523964	5.373512834	5.124367682	5.403311867	5.17574	5.63252	5.153763064	5.1867147	1	0.456782
cg26910511	19	44490877	LRFN1	Body	Methy	Methy	Methy	Methy	Methy	Methy	Methy	Methy	Methy	2.893535692	2.786964698	2.041473975	2.711150341	2.347381553	2.715175895	2.85128	2.4902	2.795066776	2.564347972	1	0.361078
cg25156118	19	44490977	LRFN1	Body	Methy	Methy	Methy	Methy	Methy	Methy	Methy	Methy	Methy	3.412021991	3.492539243	3.288492805	3.831474274	3.325287852	3.404899484	3.23901	3.37314	3.272147664	3.226643189	1	0.134131
cg16699074	19	46884187	CEACAM7	TSS1500	Methy	Methy	Methy	Methy	Methy	Methy	Methy	Methy	Methy	2.24696508	2.332611251	2.265578072	2.202086498	2.169730295	2.728323419	2.42274	2.51242	2.608086478	2.299599608	1	0.0896804
cg26749414	19	51499112	HIF3A;HIF3A;HIF3A	5'UTR;Body;Body	Methy	Methy	Methy	Methy	Methy	Methy	Methy	Methy	Methy	4.076541766	4.233886078	3.274021747	4.165066466	3.729522131	4.221874058	4.01778	4.23614	3.724333402	4.066906925	1	0.218363
cg01483824	19	53637698	GRIN2D	Body	Methy	Methy	Methy	Methy	Methy	Methy	Methy	Methy	Methy	4.534592216	4.863639919	4.246385601	4.492087859	4.619100122	4.748846495	4.8217	4.6536	4.542878064	4.633221008	1	0.168097
cg00771642	19	53680248			Methy	Methy	Methy	Methy	Methy	Methy	Methy	Methy	Methy	3.740557287	3.575289388	3.330965618	3.221695608	3.21844439	3.63711639	3.89569	3.55389	3.719584729	3.64595311	1	0.341795
cg17583504	19	54361354	TRPM4	Body	Methy	Methy	Methy	Methy	Methy	Methy	Methy	Methy	Methy	2.451131789	2.174948006	1.818051582	2.237801905	1.65938043	2.561944147	2.43559	2.18252	2.552105435	2.197812565	1	0.253075
cg17880210	19	59178501			Methy	Methy	Methy	Methy	Methy	Methy	Methy	Methy	Methy	2.095582035	2.393190516	2.223569384	2.434156568	2.025926946	2.153510402	2.09836	2.57397	2.204379783	2.260972565	1	0.475608
cg01695406	19	60581088	TMEM190	Body	Methy	Methy	Methy	Methy	Methy	Methy	Methy	Methy	Methy	1.787539909	2.166317259	2.757021541	2.728832776	3.097394028	1.844073525	1.91301	2.68588	1.718476671	2.05990154	1	0.772865
cg03243506	20	2465231	TMC2	TSS200	Methy	Methy	Methy	Methy	Methy	Methy	Methy	Methy	Methy	2.020846048	1.941044181	1.824746235	1.972655851	1.676771604	2.154166564	2.1344	1.98049	2.185095609	1.968354203	1	0.153919
cg06919203	20	3592151	GFRA4;GFRA4	TSS200;TSS200	Methy	Methy	Methy	Methy	Methy	Methy	Methy	Methy	Methy	1.035778068	1.322585661	1.47238464	1.562863936	1.397568739	1.039540016	0.937471	1.47362	1.072419129	1.148155649	1	0.536145
cg17250863	20	32914933	GGT7	Body	Methy	Methy	Methy	Methy	Methy	Methy	Methy	Methy	Methy	6.064249249	5.853352485	5.668845127	5.160835102	5.140254082	5.828900523	5.57128	5.43786	5.875813621	5.671322583	1	0.133416
cg12419685	20	32915028	GGT7	Body	Methy	Methy	Methy	Methy	Methy	Methy	Methy	Methy	Methy	4.300872845	4.072250022	4.176586851	3.795382162	3.850150165	4.749287132	4.63549	4.4561	4.469568966	4.485549061	1	0.179394
cg15534366	20	59259602	CDH4	TSS1500	Methy	Methy	Methy	Methy	Methy	Methy	Methy	Methy	Methy	2.156463579	2.794881061	2.380594095	2.570743502	2.380100987	0.958943046	1.9203	2.5657	1.782939008	2.320173636	1	0.645399
cg27168131	21	42961892	PDE9A;PDE9A;PDE9A;PDE9A;PDE9A;PDE9A;PDE9A;PDE9A;PDE9A;PDE9A;PDE9A;PDE9A;PDE9A;PDE9A;PDE9A;PDE9A;PDE9A;PDE9A;PDE9A;PDE9A	Body;Body;5'UTR;Body;Body;Body;5'UTR;5'UTR;Body;Body;5'UTR;5'UTR;5'UTR;Body;5'UTR;Body;Body;Body;Body;Body	Methy	Methy	Methy	Methy	Methy	Methy	Methy	Methy	Methy	3.385903193	1.601582873	3.614935407	3.942538569	3.771512989	3.544131628	3.44639	3.51259	3.545486573	3.398203407	1	0.0662
cg04463638	22	17892712	CLDN5;CLDN5;CLDN5;CLDN5	1stExon;1stExon;5'UTR;5'UTR	Methy	Methy	Methy	Methy	Methy	Methy	Methy	Methy	Methy	1.820711199	1.768954781	1.924705459	1.600811067	1.437142666	1.544296113	1.60589	1.85172	1.604005617	1.758897877	1	0.245833
cg14553765	22	17893078	CLDN5;CLDN5	TSS1500;TSS1500	Methy	Methy	Methy	Methy	Methy	Methy	Methy	Methy	Methy	2.219462922	2.396169838	2.411852938	2.308734142	2.243675078	2.068749002	2.21054	2.27086	2.187557136	2.151338709	1	0.0603267
cg20193802	22	18089696	SEPT5;GP1BB	Body;TSS1500	Methy	Methy	Methy	Methy	Methy	Methy	Methy	Methy	Methy	2.329351134	2.24608154	1.712553016	2.105608585	1.826052875	1.689037851	2.24282	2.17526	2.340844819	1.961471676	1	0.0675634
cg24152179	22	18130918	TBX1;TBX1;TBX1	Body;Body;Body	Methy	Methy	Methy	Methy	Methy	Methy	Methy	Methy	Methy	2.270998498	2.402155752	2.34090413	2.403757224	2.155849333	2.372242367	2.22961	2.43451	2.410735225	2.219328022	1	0.204895
cg13038847	22	26403997			Methy	Methy	Methy	Methy	Methy	Methy	Methy	Methy	Methy	2.890163573	2.914758954	2.612310602	2.941706456	2.667747755	2.364094858	2.82225	2.88054	2.518568555	2.725003083	1	0.0582874
cg16331674	22	26404071			Methy	Methy	Methy	Methy	Methy	Methy	Methy	Methy	Methy	2.268547738	2.081828504	2.161540115	2.525126224	2.133795608	1.706082053	1.87936	2.34209	2.00314804	1.977428348	1	0.462723
cg27107094	22	36098861	ELFN2	3'UTR	Methy	Methy	Methy	Methy	Methy	Methy	Methy	Methy	Methy	3.081947622	1.791071033	1.545224947	2.013039621	1.41904568	2.779409607	2.81856	2.20446	2.72095592	2.452530857	1	0.614101
cg01586506	22	36709452	SOX10	Body	Methy	Methy	Methy	Methy	Methy	Methy	Methy	Methy	Methy	4.796108115	3.557274802	4.687234898	5.036294326	5.164631807	4.930026895	4.90711	5.15534	4.673228834	5.080424231	1	0.248234
cg04566512	22	44836252			Methy	Methy	Methy	Methy	Methy	Methy	Methy	Methy	Methy	1.268919522	2.393196414	2.140445763	2.556542355	2.594094034	1.441968483	1.30532	1.88736	1.497495445	1.642669303	1	0.582043
cg13251842	22	44887133	MIRLET7A3;LOC400931;MIRLET7B	TSS200;Body;TSS1500	Methy	Methy	Methy	Methy	Methy	Methy	Methy	Methy	Methy	2.900933376	5.300251557	4.361325582	4.331148071	4.191733944	3.464298721	2.55076	4.04083	3.002550744	3.317221333	1	1.49007
cg01558110	22	48949808	PANX2;PANX2;PANX2	TSS1500;TSS1500;TSS1500	Methy	Methy	Methy	Methy	Methy	Methy	Methy	Methy	Methy	2.00226976	2.40576665	2.762354418	2.830744898	3.043477241	1.56100168	2.06247	2.52528	1.898674828	2.339059841	1	0.462811
Age-modified CpG sites with homogeneous "hemymethylated" stauts in sorted blood leukocytes from healthy adults
					adult data																			children data
ID	CHROMOSOME_36	COORDINATE_36	UCSC_REFGENE_NAME.x	UCSC_REFGENE_GROUP	CD14Mono	CD19B	CD4T	CD56NK	CD8T	Eosinophils	Granulocytes	Neutrophils	PBMC	CD14Mono.1	CD19B.1	CD4T.1	CD56NK.1	CD8T.1	Eosinophils.1	Granulocytes,1	PBMC,1	Neutrophils.1	WB	age-effect	M-value difference granulocytes and PBMCs
cg01418153	1	3229989	PRDM16;PRDM16	Body;Body	Margin	Margin	Margin	Margin	Margin	Margin	Margin	Margin	Margin	-1.363025177	-0.32847255	0.09631507	-0.024499297	-0.081175033	-0.842883818	-1.19484	-0.290629	-1.038653631	-0.542739146	-1	0.904215
cg24938077	1	16731900			Margin	Margin	Margin	Margin	Margin	Margin	Margin	Margin	Margin	0.658627164	0.600995612	0.524386169	0.706878364	0.519421307	0.54412627	0.593296	0.662704	0.592707274	0.551348713	1	0.0694085
cg24332002	1	22101169	HSPG2	Body	Margin	Margin	Margin	Margin	Margin	Margin	Margin	Margin	Margin	-1.314239861	-0.98872205	-0.443093271	-1.308528573	-1.15730255	-0.712966884	-1.44566	-0.882658	-1.19485503	-1.089330166	-1	0.562999
cg11194994	1	158442598	PEA15	5'UTR	Margin	Margin	Margin	Margin	Margin	Margin	Margin	Margin	Margin	-1.182918445	-1.475905148	-1.429522893	-1.153444493	-1.355789092	-1.060345379	-0.984851	-1.25955	-1.083820821	-1.016902207	-1	0.274703
cg11320084	1	183280804	RNF2	TSS1500	Margin	Margin	Margin	Margin	Margin	Margin	Margin	Margin	Margin	-1.417324401	0.134329442	-1.014021906	-1.016627317	-0.785984492	-1.237754853	-1.34718	-0.789027	-1.247009152	-1.010353613	-1	0.558156
cg10959651	2	6935471	RSAD2	1stExon	Margin	Margin	Margin	Margin	Margin	Margin	Margin	Margin	Margin	-1.146710743	-0.474381064	-1.384765197	-0.756669299	-1.256709388	-1.478914167	-1.07599	-1.00692	-1.095637519	-1.058711364	-1	0.0690645
cg22740489	2	110063448	LIMS3-LOC440895;LIMS3-LOC440895;LOC440895	Body;Body;Body	Margin	Margin	Margin	Margin	Margin	Margin	Margin	Margin	Margin	-1.130707069	-0.322588317	-0.000872751	-0.25188291	-0.071103128	-1.164049684	-1.22727	-0.301845	-1.236851614	-0.646385806	-1	0.925427
cg19744173	2	112629649	FBLN7;FBLN7	Body;Body	Margin	Margin	Margin	Margin	Margin	Margin	Margin	Margin	Margin	-1.787906058	-0.576559906	-1.198782092	-1.826874391	-1.397217051	-0.978194615	-1.71324	-1.19981	-1.49061677	-1.452002827	-1	0.513423
cg09565806	2	198201221	RFTN2	Body	Margin	Margin	Margin	Margin	Margin	Margin	Margin	Margin	Margin	-0.975943794	-0.827787193	-0.45590882	-1.303896804	-0.86113171	-0.460193787	-1.85535	-0.775385	-1.485716324	-1.244462057	-1	1.07996
cg22109240	2	201082255	KCTD18	5'UTR	Margin	Margin	Margin	Margin	Margin	Margin	Margin	Margin	Margin	-0.729895891	0.384159517	-0.603373337	0.332636177	0.014150914	-0.855382678	-1.21949	-0.308899	-1.017066364	-0.817227484	-1	0.910595
cg08036121	2	235524181	SH3BP4	TSS1500	Margin	Margin	Margin	Margin	Margin	Margin	Margin	Margin	Margin	-1.071739002	-0.559324391	-0.346931952	-0.483497374	-0.305940593	-1.11428382	-1.08201	-0.554748	-1.093130098	-0.776527908	-1	0.527265
cg22505962	3	45042631	CLEC3B	TSS200	Margin	Margin	Margin	Margin	Margin	Margin	Margin	Margin	Margin	-1.535017137	-1.116375384	-0.527684347	-1.079056765	-0.902403209	-1.302352094	-1.47802	-0.962027	-1.391153078	-1.109879515	-1	0.515993
cg23437162	3	49042155	QRICH1;IMPDH2;QRICH1	3'UTR;TSS1500;3'UTR	Margin	Margin	Margin	Margin	Margin	Margin	Margin	Margin	Margin	-0.789617677	-0.881245569	-0.687862742	-1.002121392	-0.830093253	-1.083020136	-0.939142	-0.725774	-0.828612747	-0.909605597	-1	0.213368
cg12970171	5	6819613			Margin	Margin	Margin	Margin	Margin	Margin	Margin	Margin	Margin	-1.073406971	-0.070619229	-0.22360603	-0.048760967	-0.127720412	-0.500460611	-0.773854	-0.341229	-0.776223816	-0.618120149	-1	0.432625
cg24378227	6	1341770			Margin	Margin	Margin	Margin	Margin	Margin	Margin	Margin	Margin	0.112800289	0.18093557	0.935172438	0.215847785	0.570357435	0.077615786	0.182499	0.500234	0.150785088	0.278426145	1	0.317735
cg07103722	6	31478511	MICA	TSS1500	Margin	Margin	Margin	Margin	Margin	Margin	Margin	Margin	Margin	-1.275451429	-1.430646166	-1.27004182	-0.693395028	-1.916780577	-0.997950709	-1.26112	-1.18568	-1.035624322	-1.034220836	-1	0.0754385
cg17103217	6	33353699	B3GALT4	1stExon	Margin	Margin	Margin	Margin	Margin	Margin	Margin	Margin	Margin	-0.718870147	-0.628690572	-0.195941534	-0.640818243	-0.797391185	-0.920233869	-0.869228	-0.410742	-0.729752922	-0.570991012	-1	0.458486
cg06362282	6	33353871	B3GALT4	1stExon	Margin	Margin	Margin	Margin	Margin	Margin	Margin	Margin	Margin	-0.623012371	-0.187654131	-0.524151895	-0.785481485	-1.876931838	-1.425583828	-1.31379	-0.519466	-1.24742912	-0.99032258	-1	0.794319
cg12637106	6	78417060			Margin	Margin	Margin	Margin	Margin	Margin	Margin	Margin	Margin	-1.372586633	-0.284200726	-0.207180659	-0.353518933	-0.035658051	-1.497198807	-1.17378	-0.486462	-1.309214495	-0.834177742	-1	0.687321
cg12143784	7	64179358			Margin	Margin	Margin	Margin	Margin	Margin	Margin	Margin	Margin	-1.105207366	-0.3781583	-0.185452365	-0.37059616	-0.375720158	-0.938855843	-1.19365	-0.396255	-1.318779128	-0.875886422	-1	0.797392
cg05415549	7	72880510			Margin	Margin	Margin	Margin	Margin	Margin	Margin	Margin	Margin	-1.581944242	-1.14921244	-0.169430448	-0.974469213	-0.387599854	-1.471267072	-1.4854	-0.791994	-1.408270815	-1.057951933	-1	0.693411
cg03399239	8	22008687	FAM160B2	Body	Margin	Margin	Margin	Margin	Margin	Margin	Margin	Margin	Margin	-0.165829243	0.601043128	0.829422559	0.6413125	0.737019284	-0.024970068	-1.21839	0.412987	-0.873317861	-0.456662256	-1	1.63138
cg22873165	8	143457899	TSNARE1	5'UTR	Margin	Margin	Margin	Margin	Margin	Margin	Margin	Margin	Margin	-1.363207905	-0.248759991	-0.392771545	-1.169339353	-0.813800375	-1.422248667	-1.53738	-0.727355	-1.466311041	-1.088019219	-1	0.810021
cg00267286	10	16604193	C1QL3	TSS200	Margin	Margin	Margin	Margin	Margin	Margin	Margin	Margin	Margin	0.510228507	0.717094447	0.901233078	0.8913139	0.814199239	0.693682085	0.452317	0.913692	0.552879023	0.61435192	1	0.461375
cg22778788	10	101284290	NKX2-3	Body	Margin	Margin	Margin	Margin	Margin	Margin	Margin	Margin	Margin	-1.358898593	-0.350513013	-0.140067525	-0.253934204	0.020157175	-1.093990333	-1.06452	-0.428324	-1.025380022	-0.696828827	-1	0.636196
cg24143137	10	103985772	PITX3	5'UTR	Margin	Margin	Margin	Margin	Margin	Margin	Margin	Margin	Margin	0.423814321	0.444238212	0.637826901	0.444601472	0.410849873	0.452436195	0.371908	0.607928	0.489722518	0.462804451	1	0.23602
cg15657704	10	116154945	AFAP1L2;AFAP1L2	TSS1500;TSS1500	Margin	Margin	Margin	Margin	Margin	Margin	Margin	Margin	Margin	0.166885502	0.686458455	0.346280302	0.360450924	0.508220097	0.267879854	0.237335	0.42727	0.211218626	0.254385113	1	0.189935
cg18621256	10	119211434			Margin	Margin	Margin	Margin	Margin	Margin	Margin	Margin	Margin	-1.161395838	-0.891920673	-0.714189073	-0.751711289	-0.865904707	-0.787034833	-0.867654	-0.808903	-0.822622103	-0.821883239	-1	0.0587505
cg06211255	11	64910418	FRMD8	TSS200	Margin	Margin	Margin	Margin	Margin	Margin	Margin	Margin	Margin	-0.468448339	-0.352460346	-0.841849826	-0.549819112	-0.737046971	-0.686723117	-0.645321	-0.530688	-0.486308	-0.512576212	-1	0.114633
cg21990700	12	7152052	LOC283314;C1RL	TSS200;Body	Margin	Margin	Margin	Margin	Margin	Margin	Margin	Margin	Margin	-1.003566942	-0.8029839	-0.5211336	-1.349898279	-0.444956545	-0.963155574	-1.36817	-0.51348	-1.086538005	-1.11798124	-1	0.854693
cg21094405	13	112704118	MCF2L;MCF2L	Body;Body	Margin	Margin	Margin	Margin	Margin	Margin	Margin	Margin	Margin	-1.13870872	-0.214668937	0.266051148	-0.35898392	0.203607041	-1.297019773	-1.16491	-0.232628	-1.259798772	-0.641662082	-1	0.932277
cg06741909	14	23836924	DHRS1;DHRS1	Body;Body	Margin	Margin	Margin	Margin	Margin	Margin	Margin	Margin	Margin	-0.8807579	-0.584822146	-0.656217061	-0.374128854	-0.394542388	-1.334593395	-1.45893	-0.605817	-1.404578864	-1.076593857	-1	0.853113
cg14359680	14	104603253	GPR132	TSS1500	Margin	Margin	Margin	Margin	Margin	Margin	Margin	Margin	Margin	-1.068342333	-1.334428414	-1.317159793	-1.257528271	-1.71209563	-0.987823246	-1.4186	-1.2374	-1.238753662	-1.227945225	-1	0.181207
cg26227523	15	75074298	PSTPIP1	TSS1500	Margin	Margin	Margin	Margin	Margin	Margin	Margin	Margin	Margin	0.019956236	0.688431546	-0.680882191	-0.732357192	-1.359195068	-0.325054806	-1.59979	-0.319613	-1.232321016	-0.864007286	-1	1.28017
cg11742207	15	86585906	NTRK3;NTRK3;NTRK3	Body;Body;Body	Margin	Margin	Margin	Margin	Margin	Margin	Margin	Margin	Margin	-0.819952994	-0.439956171	-0.575568227	-0.791494413	-0.845110631	-0.868615927	-0.883857	-0.591391	-0.811546897	-0.627475371	-1	0.292466
cg00525011	16	62031	RHBDF1	5'UTR	Margin	Margin	Margin	Margin	Margin	Margin	Margin	Margin	Margin	-1.515096704	-0.838007832	-0.557066998	-0.466750755	-0.573571374	-1.126866766	-1.28429	-0.678942	-1.290464289	-1.015802487	-1	0.605351
cg18804206	17	18103040	FLII	TSS1500	Margin	Margin	Margin	Margin	Margin	Margin	Margin	Margin	Margin	-1.031288384	-1.009330376	-0.93665171	-1.119788258	-1.004787016	-1.460145179	-1.27855	-0.873429	-1.27282044	-0.988623401	-1	0.405119
cg04452095	17	72827463	SEPT9;SEPT9;SEPT9;SEPT9	5'UTR;5'UTR;Body;1stExon	Margin	Margin	Margin	Margin	Margin	Margin	Margin	Margin	Margin	-1.241604622	-0.480952348	-0.298193895	-0.02040834	-0.033821582	-0.673324641	-1.61242	-0.486798	-1.314229818	-0.848866578	-1	1.12562
cg12195314	19	2442255			Margin	Margin	Margin	Margin	Margin	Margin	Margin	Margin	Margin	-0.270342433	-0.81150044	0.487938289	0.575996693	0.558367067	-0.098380852	-0.269883	0.181879	-0.256258922	-0.117738135	-1	0.451762
cg21290814	19	18654853	CRTC1;CRTC1	TSS1500;TSS1500	Margin	Margin	Margin	Margin	Margin	Margin	Margin	Margin	Margin	-1.238612813	-1.515614718	-1.045670162	-1.792123298	-1.327027965	-1.358060219	-1.18702	-1.14392	-1.085082674	-1.259100561	-1	0.0431046
cg12710480	20	31717877	NECAB3;NECAB3;C20orf134	Body;Body;TSS200	Margin	Margin	Margin	Margin	Margin	Margin	Margin	Margin	Margin	-1.016920036	0.416188489	-0.095873778	0.467235797	0.499360125	-0.887649589	-0.860092	-0.0332553	-0.735735863	-0.35665928	-1	0.826837

## Sheet: filtered out
ILMNID	GENOME_BUILD	CHR	MAPINFO	SOURCESEQ	STRAND	PROBE_SNPS	PROBE_SNPS_10	UCSC_REFGENE_NAME	UCSC_REFGENE_ACCESSION	UCSC_REFGENE_GROUP	UCSC_CPG_ISLANDS_NAME	RELATION_TO_UCSC_CPG_ISLAND	PHANTOM	DMR	ENHANCER	HMM_ISLAND	REGULATORY_FEATURE_NAME	REGULATORY_FEATURE_GROUP	DHS	logFC	t	P.Value	adj.P.Val	B	cell signature	SNP in probe
cg10108196	37	1	1441055	CGGAAGGCTCGCACTCTTGTCTTCCGGTCGCTTCTCACTATGTCCCTTCA	F	rs35185404					chr1:1444588-1444849	N_Shelf			NA	1:1430624-1430947			NA	-0.022323684	-7.008490117	2.11E-09	2.88E-06	10.56773515	no	yes
cg09179248	37	1	2046783	TTTCCCGGAAACTCCACTCCTGGGTGTGCCCACATGAAAGATGCGCCACG	F	rs75946966	rs3128338	PRKCZ;PRKCZ;PRKCZ	NM_001033582;NM_002744;NM_001033581	5'UTR;Body;5'UTR	chr1:2046429-2046865	Island			TRUE	1:2036308-2037600	1:2046472-2046934	Unclassified_Cell_type_specific	NA	0.022150884	6.977653619	2.39E-09	3.11E-06	10.44582758	no	yes
cg26785823	37	1	2482001	ATTTTCACCTTCTGTCTCCTCCATGTCTGCACTGTTTGGGTTTGTACCCG	F			LOC115110	NR_026927	Body	chr1:2477563-2478363	S_Shelf			NA				TRUE	0.021664585	8.213666351	1.73E-11	1.33E-07	15.35583281	yes	no
cg07319375	37	1	6169384	TGCTGGCTGCACATCTCTGCCTGTGGTCACAGGGCACACTTCTGCCCTCG	F	rs12046716		CHD5	NM_015557	Body					NA		1:6168856-6169745	Unclassified	TRUE	-0.03073369	-6.721275531	6.61E-09	5.79E-06	9.434936084	no	yes
cg08163621	37	1	6685996	CGTAATGTACATGCAGAAAAATGCACGAATCATAAGTATACAGCCCAGCG	F	rs6684534		THAP3	NM_138350	Body	chr1:6685071-6685691	S_Shore			NA		1:6684668-6686045	Promoter_Associated	NA	-0.031386167	-7.4230896	4.05E-10	9.73E-07	12.21158536	no	yes
cg22364219	37	1	16714091	AGACCAAATGCCTTCATAGACCAGGCAAGCAGCCAAACTCCACTCGCACG	F		rs61770605	C1orf144;C1orf144	NM_015609;NM_001114600	Body;Body					NA		1:16713772-16714467	Promoter_Associated	NA	-0.045021941	-8.878664977	1.24E-12	2.38E-08	17.9910295	no	yes
cg07798347	37	1	21917570	CAGCCGCCTGGCTCCATGTCCAGGTCATGCCGAGGCTGTTCTGGGAAGCG	F	rs77802993									TRUE				NA	-0.025461519	-6.699175957	7.22E-09	6.10E-06	9.348049942	no	yes
cg10402321	37	1	26617780	CGCCGGAGAGATGTCCCAGGAACAGAAGCTGCTAGCGACGAAAAACGTCA	F	rs6657644		UBXN11;UBXN11;UBXN11	NM_001077262;NM_145345;NM_183008	Body;Body;Body					TRUE				NA	0.030515468	6.463907828	1.83E-08	1.10E-05	8.426055591	no	yes
cg26764244	37	1	68299511	TTACTATGCGTGTTTTCCTCCATAGTTTCTGGAACAGAACCAAACTTTCG	F	rs7540541		GNG12	NM_018841	TSS1500	chr1:68298371-68299315	S_Shore			NA	1:68070960-68072208			NA	-0.026419101	-6.62824031	9.56E-09	7.25E-06	9.069467886	no	yes
cg27512510	37	1	149670340	ATCCAGGCATTTCCAGAGGCACTGGCTTCTGAAGCAGGCGAGGGTTAACG	F	rs12117366					chr1:149671991-149673412	N_Shore			NA	1:147936821-147937182			TRUE	0.021593577	7.018124922	2.03E-09	2.79E-06	10.60583729	no	yes
cg18660898	37	1	151030968	CTCAGCCCCTTCCCTATTCACTGTGGGGTTGGATTCGGGTGGCTCTTCCG	F	rs75781686		CDC42SE1;CDC42SE1;MLLT11	NM_001038707;NM_020239;NM_006818	5'UTR;5'UTR;TSS1500	chr1:151031767-151032352	N_Shore		RDMR	NA				NA	-0.024631048	-7.483717756	3.18E-10	8.39E-07	12.45251985	no	yes
cg24411075	37	1	158149705	CATTCTTGGGTAGAAAACAAAATCATTAGCACGGCCTGCAAGATTATGCG	F			CD1D	NM_001766	TSS200	chr1:158150620-158151503	N_Shore			NA		1:158149387-158149788	Unclassified_Cell_type_specific	NA	0.020441741	6.512543845	1.51E-08	9.76E-06	8.616177223	yes	no
cg27304328	37	1	160519425	CGGGATGGAGTTCCCATACCGTAGTTCAGAGGCATAGGGACTTCTGCATT	F			CD84	NM_003874	Body					NA		1:160519281-160519432	Gene_Associated_Cell_type_specific	NA	0.021696708	6.630035553	9.49E-09	7.25E-06	9.076512299	yes	no
cg14085262	37	1	203155938	AAACCAGCCCTTTTATGGGAACTGAGCTATGTGTCAATGAAGGAATCACG	R			CHI3L1	NM_001276	TSS200			low-CpG:201422087-201422565		TRUE				NA	-0.021118761	-7.102883294	1.45E-09	2.22E-06	10.94126468	yes	no
cg24591105	37	1	230415225	ATCAATAATGTGATCACCAGACTCCACCCAATGGTGCAGGAGACAGGACG	F	rs2273968		GALNT2	NM_004481	3'UTR	chr1:230415342-230415689	N_Shore			NA	1:228481742-228481849			NA	0.021273487	6.755852605	5.77E-09	5.31E-06	9.570965513	no	yes
cg11207793	37	2	241974858	CGGCCTTGGGAGCCAAGGAGCCTTCAGAAATCACTGCTTACACTTGGGGC	F		rs73110160	SNED1	NM_001080437	Body	chr2:241974906-241975143	N_Shore			TRUE				NA	0.018330809	7.869419285	6.82E-11	3.28E-07	13.98670449	no	yes
cg24924051	37	3	32408427	TTTCCCACTGCAGGCCCTGGCCTTGTGGCAGAGGTTGTATGTTCCTGTCG	F	rs4955146		CMTM8	NM_178868	Body					TRUE				NA	0.020847263	6.81645319	4.54E-09	4.63E-06	9.809619245	no	yes
cg11945292	37	4	24981801	CGCAATCGCGGATTCACCAGCTTGAGTCAGTTGGCCTCAGTTTTGCTTTT	F	rs764496		CCDC149	NM_173463	TSS200					NA	4:24590899-24591025	4:24981511-24982760	Unclassified	NA	-0.021984907	-6.944983623	2.72E-09	3.40E-06	10.31673951	no	yes
cg11258404	37	5	76115810	GGCCCAGAGGGTCAACTGGTCAAATATAAGGCAGGGTCCAAAAAGTTCCG	F	rs35028859	rs2242999	F2RL1	NM_005242	Body	chr5:76115510-76116089	Island		RDMR	NA	5:76150129-76151845	5:76114022-76116008	Unclassified	NA	-0.024856145	-6.510455807	1.52E-08	9.79E-06	8.608009498	no	yes
cg22979041	37	5	134787907	CGGGGCACATCTGGCTCTAGTCCTGCAGCTGTGAGCTCTTGAGAGGGAGT	F			TIFAB;TIFAB	NM_001099221;NM_001099221	1stExon;5'UTR					NA				NA	0.021396081	7.43713499	3.83E-10	9.63E-07	12.26739251	yes	no
cg08844313	37	5	149240529	CGGCTGCTGCAATGAAACAGGAAAAAGAACACACCAGGTGACAAGAGGCT	F	rs10045293		PDE6A	NM_000440	Body					NA		5:149240515-149240664	Unclassified_Cell_type_specific	NA	-0.021627055	-6.713598035	6.82E-09	5.87E-06	9.404746436	no	yes
cg17837526	37	5	172410489	CGGGAATTCAGAATAGTAAGGGACAACTATTGTTAAGTTCTCTATGTCTG	F	rs6895379		ATP6V0E1	NM_003945	TSS1500	chr5:172410691-172411161	N_Shore			NA		5:172410351-172411937	Promoter_Associated	NA	-0.037270427	-7.667594563	1.53E-10	5.34E-07	13.18371856	no	yes
cg27230118	37	6	732106	CGTGGTCAGCTTTGTACTGCAAATTGGCTGACACCTCACACAGAGGCACC	R										TRUE				NA	0.013755498	6.587498883	1.12E-08	8.04E-06	8.909687618	yes	no
cg16225663	37	6	32026797	CGGCAGCTGGGGGAGAAAGTAGGACTATGAGATTCTTGTTTTCTGTTTTT	F	rs12198173		TNXB	NM_019105	Body					NA				NA	0.023457645	6.882323774	3.49E-09	3.93E-06	10.06936031	no	yes
cg08481075	37	6	33161328	GCTGTTTTCTGGACTGAGGTGACTGTATGAGGATGGGCAGCGCCGTTTCG	F	rs13437061		COL11A2;COL11A2;COL11A2;COL11A2	NM_080679;NM_001163771;NM_080681;NM_080680	TSS1500;TSS1500;TSS1500;TSS1500	chr6:33160945-33161337	Island			NA	6:33268582-33269312			TRUE	-0.02468427	-6.618347615	9.94E-09	7.43E-06	9.030655316	no	yes
cg21228424	37	6	42678314	CGCAGAGTGAAATTCGTAGCCTGGGAAACACGCTGTGATATAAATAGCCG	F	rs2268682		PRPH2	NM_000322	Body					TRUE				NA	0.032611492	7.815928735	8.45E-11	3.70E-07	13.77387303	no	yes
cg12964697	37	7	2140231	CGGACAGCATCTCTGCTCTCAGGTGTCAGGAGGCCTGCAGATGGTGCAGG	R			MAD1L1;MAD1L1;MAD1L1	NM_003550;NM_001013837;NM_001013836	Body;Body;Body					TRUE	7:2106666-2106874	7:2138452-2140372	Unclassified	NA	0.015919341	6.956097828	2.60E-09	3.27E-06	10.36064673	yes	no
cg21669326	37	7	47267691	CGGCCTCTGGGGCTCTGTGGGTGATGAGTCACTTAGCCCACAGGACCCTG	R		rs2578412								TRUE		7:47267655-47267749	Unclassified_Cell_type_specific	TRUE	-0.020922714	-6.801219647	4.82E-09	4.80E-06	9.749598857	no	yes
cg03314365	37	8	123798823	CGGTGATTTGTTGAGCACAGTTCACATGTGAGGTGTGTGCTAAGCCTTTT	R		rs7012618	ZHX2	NM_014943	5'UTR	chr8:123792369-123794942	S_Shelf			NA		8:123798802-123799282	Unclassified_Cell_type_specific	NA	0.029006568	6.751744587	5.86E-09	5.35E-06	9.554798733	no	yes
cg18957138	37	9	73027331	CGAGCCTTTTAGGGATGACTAAGGACTCATTTAACTGGATGCCTGCTACT	R		rs77667155	KLF9	NM_001206	Body	chr9:73027330-73029184	Island			NA	9:72217151-72217407	9:73027286-73027565	Promoter_Associated	NA	-0.053197438	-9.166756831	3.98E-13	1.21E-08	19.12577501	no	yes
cg13492245	37	9	130566157	CGGGGAACTCCAGAATTCGAATACCCCAGCCTTCTGTAGTTCTGGCCCCG	F	rs2183471		FPGS;FPGS	NM_004957;NM_001018078	Body;5'UTR	chr9:130564863-130565566	S_Shore			NA		9:130566103-130566726	Promoter_Associated	NA	-0.02976812	-7.607095761	1.94E-10	6.29E-07	12.94307826	no	yes
cg03816156	37	9	138139329	CATAACTCCAACTCTTTACTAGACTTTCCTGATACCAGGAAGGGAGCACG	F		rs75366062				chr9:138139507-138139727	N_Shore			NA				NA	-0.021158878	-8.560386865	4.36E-12	4.81E-08	16.73203649	no	yes
cg17324128	37	10	45455500	CGCCTGGCACCTCTGTTAAGCAATTTAGGGGCTACAACCTGAGCAAGACA	F	rs72780655		RASSF4	NM_032023	5'UTR	chr10:45454795-45455044	S_Shore			TRUE		10:45454072-45455841	Promoter_Associated	NA	-0.027309234	-6.458617903	1.87E-08	1.11E-05	8.405393115	no	yes
cg04745336	37	10	75008185	AACCCCAGGGGAGCTTTGACAACCACAGAATTTGAGATGGCTGGTAATCG	R			DNAJC9	NM_015190	TSS1500	chr10:75006629-75007184	S_Shore			NA				NA	0.019725494	6.894304422	3.33E-09	3.79E-06	10.11663775	yes	no
cg20618826	37	10	81148896	CGTGTCTTCACAGGCACAGCGCTCTCCCCTGGGAATTCACTGGCACCTGC	F	rs7070039		ZCCHC24	NM_153367	Body	chr10:81145958-81146197	S_Shelf			NA		10:81148826-81148986	Unclassified_Cell_type_specific	NA	0.024735667	6.762609679	5.62E-09	5.25E-06	9.597560589	no	yes
cg19286437	37	10	88428117	GGTCCACCATGACTCACACGGCTAATATAGCCCCTGGGGAGGGGTGTCCG	F	rs2803555		LDB3;LDB3;LDB3;LDB3;LDB3;LDB3	NM_001080114;NM_001171611;NM_001171610;NM_001080115;NM_001080116;NM_007078	TSS1500;TSS1500;TSS200;TSS1500;TSS1500;TSS1500					NA				TRUE	0.024095723	6.809667068	4.66E-09	4.69E-06	9.782879505	no	yes
cg18028767	37	11	859873	CGAGGGGCTGTGTGGTCAGAGCCAGCAAGTCAGCCCCTGCCTCGGTACTC	F	rs36002505		TSPAN4;TSPAN4;TSPAN4;TSPAN4;TSPAN4;TSPAN4;TSPAN4	NM_001025239;NM_001025237;NM_001025234;NM_001025235;NM_001025236;NM_001025238;NM_003271	5'UTR;Body;Body;Body;Body;Body;Body	chr11:858575-858932	S_Shore			TRUE				TRUE	-0.028695507	-7.645225886	1.67E-10	5.55E-07	13.09473929	no	yes
cg02376282	37	11	1543206	TGACCACGTCTCCCCTGGGGTGAGCCCGGGAAAACCCCAAGCCTTAGACG	F			HCCA2	NM_053005	Body					NA	11:1499745-1499866	11:1542976-1543398	Unclassified_Cell_type_specific	NA	0.020138108	6.499052544	1.59E-08	1.01E-05	8.563412161	yes	no
cg13511777	37	11	20134160	TCTGAGTCATGTGAGCCACGTGACTCAGCCAGACCCAGAGCAGGGAGACG	F	rs7127722	rs10766626	NAV2;NAV2;NAV2;NAV2	NM_182964;NM_001111018;NM_145117;NM_001111019	Body;Body;Body;Body				DMR	NA				TRUE	-0.017677708	-6.562985527	1.24E-08	8.49E-06	8.813632321	no	yes
cg25969122	37	11	119630362	CGGGGCTGTATTTCCAGGCTCCATGAACCCACTTTGTTCAACAATCGAGG	F	rs10892452								DMR	NA				TRUE	-0.027921952	-7.702538904	1.33E-10	4.85E-07	13.3227327	no	yes
cg15876676	37	13	95655516	GTCATTGAAGCTCCCCGCTGGGAAGGTCAGGGGCTGGGTGCAGGTGGACG	F	rs60833033					chr13:95655108-95655517	Island			TRUE	13:94453072-94453518			NA	-0.028360213	-6.985998076	2.31E-09	3.05E-06	10.47881013	no	yes
cg02181506	37	14	94856984	TGGGTGGGCAGGAACTGGGCACTGTGCCCAGGGCATGCACTGCCTCCACG	F	rs8008743		SERPINA1;SERPINA1;SERPINA1;SERPINA1;SERPINA1;SERPINA1;SERPINA1;SERPINA1;SERPINA1;SERPINA1;SERPINA1;SERPINA1;SERPINA1;SERPINA1;SERPINA1;SERPINA1;SERPINA1;SERPINA1;SERPINA1;SERPINA1	NM_001127704;NM_001127701;NM_001127706;NM_001127700;NM_001127702;NM_001127704;NM_001002236;NM_001127700;NM_001127702;NM_001002235;NM_001127707;NM_001127703;NM_001127703;NM_001002236;NM_001127705;NM_001002235;NM_001127707;NM_001127701;NM_001127706;NM_001127705	1stExon;5'UTR;1stExon;1stExon;5'UTR;5'UTR;1stExon;5'UTR;1stExon;5'UTR;5'UTR;5'UTR;1stExon;5'UTR;1stExon;1stExon;1stExon;1stExon;5'UTR;5'UTR			low-CpG:93926679-93926810		NA				NA	-0.017422158	-6.933283923	2.85E-09	3.49E-06	10.27052839	no	yes
cg00075967	37	15	74495354	CGCCTGCCCCAGAGCTCCCAAGCCCCTGCCCGCCACATCTGCAGTGCCGC	F	rs62003660		STRA6;STRA6;STRA6;STRA6;STRA6;STRA6	NM_001142617;NM_001142618;NM_001142618;NM_001142619;NM_022369;NM_001142620	5'UTR;5'UTR;1stExon;5'UTR;TSS200;5'UTR			low-CpG:72281833-72282584		NA				TRUE	0.026559582	7.963748321	4.68E-11	2.75E-07	14.36200331	no	yes
cg00800141	37	16	4014161	CGAGACAGTGAGATTTGACAGCGGAAAGCAAAATGCACAGGGACAACGGG	F	rs2238433		ADCY9	NM_001116	3'UTR	chr16:4015001-4015232	N_Shore			TRUE	16:3954003-3954426			NA	0.03507487	6.652108104	8.70E-09	6.94E-06	9.163149197	no	yes
cg00607630	37	16	9030093	ATCCTTCCACTAGTAACAACCTAGTGATCAAAACTACAGCTGTTATTACG	R			USP7	NM_003470	Body					TRUE		16:9029364-9030953	Promoter_Associated	NA	0.024040087	7.366941922	5.07E-10	1.11E-06	11.98855025	yes	no
cg10685010	37	17	216855	GATGCACGTTCTTCTCACGTGCCCGGCAGGACAGACATCTGCAGAACACG	F	rs4358005									NA	17:216813-216976			NA	0.016681278	6.664525396	8.28E-09	6.68E-06	9.211908893	no	yes
cg18993757	37	17	4889754	TTCTTCCTGCTCACTCTTCCTGTCCAGTCTGCTCACTCATATTGGCTCCG	F	rs2286010		CAMTA2;CAMTA2;CAMTA2;CAMTA2	NM_015099;NM_001171167;NM_001171166;NM_001171168	5'UTR;Body;Body;Body	chr17:4890282-4890991	N_Shore			NA		17:4889617-4891783	Promoter_Associated	NA	-0.013484863	-6.439322413	2.02E-08	1.16E-05	8.330052375	no	yes
cg01430390	37	17	73841288	TGTGCCCAGTGCTGGGCTGGGGGACTTGCGGGCGTGTGGGCCTGGTCACG	R		rs2410859	UNC13D	NM_199242	TSS1500					TRUE		17:73841194-73842943	Promoter_Associated	NA	-0.017296812	-6.764933793	5.56E-09	5.22E-06	9.606708942	no	yes
cg10310700	37	17	80872461	CGGGCGTGTCCCGTGGAAAGCTGCCCATGCTGCCCACGCCCTCCCTGGGG	F	rs6502014		TBCD	NM_005993	Body	chr17:80871287-80871504	S_Shore			NA	17:78465702-78465849	17:80872459-80872697	Unclassified	TRUE	0.021142831	6.488178961	1.66E-08	1.04E-05	8.520899867	no	yes
cg26024874	37	18	54541128	AGGGAATTGCTAACCGCTGCCTTGCTCCTTAGCTGACAAATGAATGATCG	F	rs74645570		WDR7;WDR7	NM_052834;NM_015285	Body;Body					TRUE		18:54541094-54541320	Unclassified_Cell_type_specific	NA	0.022659538	6.545882017	1.32E-08	8.94E-06	8.746649672	no	yes
cg23386659	37	19	840950	CGGCCTCTGGCATTGGGCTATAAGAGGAGCTTGACCGTGGGTGCACCCTG	F	rs2074639		PRTN3	NM_002777	TSS200	chr19:843468-844085	N_Shelf			NA				NA	-0.029073608	-6.628702601	9.54E-09	7.25E-06	9.071281857	no	yes
cg08894487	37	19	941243	CGCACGCCACGGCGGCTCACCACGCCCATTCCCCCGCCCAGGCACCACGC	R		rs78841947	ARID3A	NM_005224	Body	chr19:940723-942490	Island		DMR	TRUE	19:891737-892528	19:940610-941616	Unclassified	TRUE	-0.043245203	-8.397597945	8.33E-12	7.43E-08	16.08638536	no	yes
cg23357708	37	19	8580509	TTAGATGATATGGCAGCAGAGAGATCTAAGATGTTAGATCTACCTTACCG	F	rs74970607		ZNF414;ZNF414	NM_032370;NM_001146175	TSS1500;TSS1500	chr19:8578661-8579219	S_Shore			NA		19:8580235-8580666	Unclassified_Cell_type_specific	NA	-0.025446095	-7.391220661	4.60E-10	1.03E-06	12.08498054	yes	no
cg27530093	37	19	41815095	CGGACGGTTCTGGTTGCTGCAAGCACTTCACTACGGTCAGGGCATAGGAA	R		rs79089568	CCDC97	NM_052848	TSS1500	chr19:41816025-41816350	N_Shore			TRUE		19:41814181-41815104	Promoter_Associated	NA	-0.01864171	-6.756803902	5.75E-09	5.30E-06	9.574709472	no	yes
cg01143454	37	20	2795601	GGTCAGCATTCTGGGAGTGGGCACCCGGGGCATTGTGACCTGTTACCACG	F	rs215560		C20orf141;LOC100288797	NM_080739;NM_001167670	TSS200;TSS1500					TRUE				TRUE	-0.025034672	-7.561381546	2.33E-10	7.04E-07	12.76128145	no	yes
cg00009196	37	20	19954588	CGCAGAGCATTGCATATTTATGAGCATGGTGAGGAGGTTATATAGGATTT	F	rs199575		RIN2	NM_018993	Body	chr20:19955536-19956034	N_Shore			NA				NA	-0.024936487	-6.879768246	3.53E-09	3.93E-06	10.05927719	no	yes
cg00186499	37	20	55975578	CGGCACTAGAGGGAAGCAGAGAACCCCTGAGTCATCCTTCCGCAGACACC	F	rs6025529		RBM38;RBM38	NM_017495;NM_183425	Body;Body				CDMR	NA		20:55974859-55975945	Promoter_Associated	NA	-0.013711294	-6.469968877	1.79E-08	1.08E-05	8.449734047	no	yes
cg02709807	37	20	61611327	CCTGGAGATGACTAGGGACAGGAGCCTGTGACCCTGGGTGGGTCTGCACG	F	rs34102667	rs78822754				chr20:61612284-61612501	N_Shore			TRUE				NA	-0.016411018	-6.681191003	7.75E-09	6.35E-06	9.277373628	no	yes
cg09618125	37	22	43120117	CGGGACAGGTCAGGCTAGAAAATAATTTGGCCTCAAAGGCTGCTGGGGCT	R		rs34091628				chr22:43116151-43117121	S_Shelf			NA				NA	0.022712791	6.677103013	7.88E-09	6.42E-06	9.261313043	no	yes
