# Supplementary material for: Age-associated DNA methylation changes in immune genes, histone modifiers and chromatin remodeling factors within 5 years after birth in human blood leukocytes
Source: Clin Epigenetics. 2015 Mar 26;7(1):34. doi: 10.1186/s13148-015-0064-6 (PMC4396570; doi:10.1186/s13148-015-0064-6)
Supplement: Additional file 3: — Gene ontology (GO) analysis using the combined list of genes containing age-methylated and age-demethylated CpG sites. [file 13148_2015_64_MOESM3_ESM.xlsx]

## Sheet: Gene Ontology
Enriched gene ontology-based sets in the combined list of age-methylated and age-demethylated
p-value	q-value	term_goid	term_category	term_level	term_name	members_input_overlap_geneids	size	effective_size
1.13e-06	9.98e-05	GO:0044707	b	2	single-multicellular organism process	ACADVL; TRIM15; HSF4; COL11A2; SSH1; PLXNC1; MYL6; POGLUT1; HPS6; NOD2; NKX2-3; TIMP2; RARA; CYP26B1; DLG4; ADAMTS2; PTGER4; ARHGEF7; ACSM3; CACNA1C; ARHGEF2; APBB2; NTRK3; PSD2; ZNF267; FLII; NODAL; KDM2B; CDH4; TRPV2; HLA-DPB1; IGF1R; NGEF; JRKL; HK2; LPCAT1; CTSD; KCNAB2; PNKD; SMARCD3; MGMT; OR7G3; GATA2; RBM45; ADCY7; BRSK2; MTCH1; FABP7; HYAL3; SHANK2; NRXN2; GFRA4; CNFN; ANGPTL2; GUCY1B2; …	6462	6305
6.4e-07	0.000151327	GO:0048731	b	3	system development	TRIM15; HSF4; COL11A2; SSH1; MYL6; POGLUT1; NKX2-3; TIMP2; RARA; CYP26B1; DLG4; ADAMTS2; PTGER4; ARHGEF7; CACNA1C; ARHGEF2; APBB2; NTRK3; PSD2; NAV2; KDM2B; CDH4; TRPV2; FLCN; IGF1R; NGEF; JRKL; HK2; LPCAT1; KCNAB2; SMARCD3; MGMT; GATA2; RBM45; NRG2; BRSK2; MTCH1; HYAL3; SHANK2; NRXN2; CNFN; SPEG; MYO15A; RNF2; PRDM16; NFATC4; FOXK1; HLA-B; HSPG2; KIF26B; ITGB5; ADRBK1; SOX10; CRIP2; ITPKA; NFE2;…	4093	3990
7.45e-07	0.000151327	GO:0007275	b	3	multicellular organismal development	TRIM15; HSF4; COL11A2; SSH1; MYL6; POGLUT1; NKX2-3; TIMP2; RARA; CYP26B1; DLG4; ADAMTS2; PTGER4; ARHGEF7; CACNA1C; ARHGEF2; APBB2; NTRK3; PSD2; ZNF267; FLII; KDM2B; CDH4; TRPV2; FLCN; IGF1R; NGEF; JRKL; HK2; LPCAT1; KCNAB2; SMARCD3; MGMT; GATA2; RBM45; NRG2; BRSK2; MTCH1; HYAL3; SHANK2; NRXN2; CNFN; ANGPTL2; BST2; SPEG; MYO15A; RNF2; PRDM16; NFATC4; FOXK1; HLA-B; HSPG2; KIF26B; VENTX; ITGB5; ST6G…	4621	4510
8.19e-06	0.000190956	GO:0044700	b	2	single organism signaling	HIF3A; ASB10; ACADVL; TRIM15; TIMP2; ASB16; TSPAN14; MYL6; POGLUT1; ZYX; RARA; CYP26B1; DLG4; SPG20; PTGER4; ARHGEF7; CACNA1C; ARHGEF2; PTGER2; NTRK3; OAS1; PSD2; PLCH1; HMHA1; GFRA4; VAC14; MAS1L; FLCN; IGF1R; NGEF; PRMT2; TRIM26; PLEKHB1; CAMK2A; PPP2R2B; PNKD; OR7G3; GATA2; BRSK2; GPR3; ADCY7; PLD1; MTCH1; SHANK2; NRXN2; WISP2; GUCY1B2; BST2; STK38L; STARD13; NFATC4; AFAP1L2; HLA-C; HLA-B; HSP…	5897	5707
8.63e-06	0.000190956	GO:0044763	b	2	single-organism cellular process	HIF3A; AP1M1; POGLUT1; FKBP6; ITPKA; DLG4; PTGER4; APBB2; KDM2A; KDM2B; VAC14; B3GALT4; IGF1R; CAMK2A; PPP2R2B; SMARCD3; MACROD1; GATA2; PRPH; ARHGAP17; STK38L; CHCHD6; SOX10; GMDS; RPH3AL; KCNQ4; CUX1; GRN; BLOC1S2; ITGAX; PDAP1; RPS6KA4; MTHFD1L; TMEM190; SLC22A5; GFPT2; SLC22A8; FMNL1; SESN2; LTB4R; INSC; MIB2; TSC2; RGMA; CISH; S100A6; ATOH8; ZPBP; TPCN2; BCL10; TBCD; MCF2L; TG; ERG; ABCA2; C…	11949	11688
9.44e-06	0.000190956	GO:0051716	b	2	cellular response to stimulus	HIF3A; ASB10; ACADVL; TRIM15; TIMP2; ASB16; AP1M1; TSPAN14; MYL6; POGLUT1; NOD2; CYP4F3; ZYX; RARA; CYP26B1; MUM1; DLG4; SPG20; PTGER4; ARHGEF7; CACNA1C; ARHGEF2; PTGER2; NTRK3; OAS1; PSD2; PLCH1; HMHA1; GFRA4; KDM2A; VAC14; MAS1L; FLCN; IGF1R; NGEF; PRMT2; TRIM26; PLEKHB1; CAMK2A; PPP2R2B; MACROD1; MGMT; OR7G3; GATA2; BRSK2; GPR3; SH3BP4; ADCY7; SCOC; PLD1; MTCH1; HYAL3; WISP2; GUCY1B2; BST2; ST…	6497	6296
1.21e-05	0.000190956	GO:0044767	b	2	single-organism developmental process	ACADVL; TRIM15; HSF4; COL11A2; AP1M1; MYL6; POGLUT1; FKBP6; HPS6; S100A10; TIMP2; RARA; CYP26B1; DLG4; ADAMTS2; PTGER4; ARHGEF7; FMNL1; ARHGEF2; APBB2; NTRK3; PSD2; ZNF267; FLII; KDM2B; CDH4; TRPV2; FLCN; IGF1R; NGEF; JRKL; PRMT2; LPCAT1; KCNAB2; SMARCD3; MGMT; GATA2; RBM45; NRG2; BRSK2; MTCH1; HK2; SHANK2; NRXN2; HYAL3; CNFN; ANGPTL2; BST2; SPEG; MYO15A; ZPBP; RNF2; PRDM16; NFATC4; FOXK1; HLA-B;…	5402	5276
1.3e-05	0.000190956	GO:0048856	b	2	anatomical structure development	ACADVL; TRIM15; HSF4; COL11A2; SSH1; MYL6; POGLUT1; HPS6; S100A10; TIMP2; RARA; CYP26B1; DLG4; ADAMTS2; PTGER4; ARHGEF7; FMNL1; ARHGEF2; APBB2; NTRK3; PSD2; NAV2; KDM2B; CDH4; TRPV2; FLCN; IGF1R; NGEF; JRKL; PRMT2; LPCAT1; KCNAB2; SMARCD3; MGMT; GATA2; RBM45; NRG2; BRSK2; MTCH1; HK2; SHANK2; NRXN2; HYAL3; CNFN; SPEG; MYO15A; ZPBP; RNF2; PRDM16; NFATC4; FOXK1; HLA-B; HSPG2; KIF26B; NKX2-3; ITGB5; …	4828	4719
1.91e-05	0.000240147	GO:0050789	b	2	regulation of biological process	HIF3A; ASB10; ACADVL; SPG20; HSF4; ASB16; AP1M1; TSPAN14; PLXNC1; USP2; MYL6; POGLUT1; FKBP6; NOD2; S100A10; FOXI2; PDE9A; TIMP2; RARA; CYP26B1; NHLRC1; DLG4; C1RL; PEA15; PTGER4; ARHGEF7; FMNL1; ARHGEF2; APBB2; NTRK3; OAS1; ESRP2; ZNF267; FLII; EMILIN1; GFRA4; KDM2A; KDM2B; VAC14; CDH4; TRPV2; HLA-DPB1; IGF1R; ZMYND8; CASZ1; PRMT2; TRIM26; LPCAT1; CAMK2A; PPP2R2B; PNKD; SMARCD3; HELZ2; MGMT; FBL…	10286	10032
2.76e-06	0.000300033	GO:0048518	b	3	positive regulation of biological process	ACADVL; TRIM15; HSF4; TSPAN14; NOD2; S100A10; TIMP2; RARA; CYP26B1; NHLRC1; DLG4; C1RL; ZBTB38; PTGER4; ARHGEF7; ARHGEF2; APBB2; NTRK3; PSD2; CDH4; TRPV2; HLA-DPB1; IGF1R; NGEF; PRMT2; TRIM26; LPCAT1; CAMK2A; SMARCD3; HELZ2; MGMT; GATA2; GPR3; SH3BP4; ADCY7; SCOC; EMILIN1; MTCH1; SHANK2; ARHGAP17; BST2; STARD13; NFATC4; FOXK2; AFAP1L2; HLA-C; HLA-B; SKAP1; DOCK6; SAA1; MCF2L; CRTC1; NKX2-3; ADRBK…	4927	4810
2.96e-06	0.000300033	GO:0007154	b	3	cell communication	HIF3A; ASB10; ACADVL; TRIM15; TIMP2; ASB16; TSPAN14; MYL6; POGLUT1; NOD2; ZYX; RARA; CYP26B1; DLG4; SPG20; PTGER4; ARHGEF7; CACNA1C; ARHGEF2; PTGER2; NTRK3; OAS1; PSD2; PLCH1; HMHA1; GFRA4; VAC14; MAS1L; FLCN; IGF1R; NGEF; PRMT2; TRIM26; PLEKHB1; CAMK2A; PPP2R2B; PNKD; OR7G3; GATA2; BRSK2; GPR3; ADCY7; SCOC; PLD1; MTCH1; SHANK2; NRXN2; WISP2; GUCY1B2; BST2; STK38L; STARD13; NFATC4; AFAP1L2; HLA-C…	5995	5804
7.48e-06	0.000607298	GO:0050794	b	3	regulation of cellular process	HIF3A; ASB10; ACADVL; TRIM15; HSF4; ASB16; SSH1; TSPAN14; PLXNC1; USP2; MYL6; POGLUT1; NOD2; S100A10; FOXI2; ZYX; TIMP2; RARA; CYP26B1; NHLRC1; DLG4; SPG20; PTGER4; ARHGEF7; FMNL1; ARHGEF2; APBB2; NTRK3; OAS1; ESRP2; ZNF267; FLII; EMILIN1; GFRA4; KDM2A; KDM2B; VAC14; CDH4; TRPV2; HLA-DPB1; IGF1R; ZMYND8; CASZ1; PRMT2; TRIM26; LPCAT1; CAMK2A; PPP2R2B; PNKD; SMARCD3; HELZ2; MGMT; FBLIM1; PILRA; OR7…	9880	9631
1.56e-06	0.00101659	GO:0048522	b	4	positive regulation of cellular process	ACADVL; TRIM15; HSF4; TSPAN14; S100A10; TIMP2; RARA; CYP26B1; NHLRC1; DLG4; ZBTB38; PTGER4; ARHGEF7; ARHGEF2; APBB2; NTRK3; PSD2; CDH4; TRPV2; HLA-DPB1; IGF1R; NGEF; PRMT2; CAMK2A; SMARCD3; HELZ2; MGMT; GATA2; GPR3; SH3BP4; ADCY7; SCOC; EMILIN1; MTCH1; SHANK2; ARHGAP17; BST2; STARD13; NFATC4; FOXK2; AFAP1L2; SKAP1; DOCK6; SAA1; MCF2L; CRTC1; NKX2-3; ADRBK1; LY86; SOX10; MKL1; CRIP2; ITPKA; UNC5B;…	4421	4321
2.2e-05	0.00148617	GO:0048583	b	3	regulation of response to stimulus	TRIM15; TIMP2; AP1M1; TSPAN14; POGLUT1; S100A10; ZYX; RARA; DLG4; C1RL; SPG20; PTGER4; ARHGEF7; ARHGEF2; MIB2; NTRK3; PSD2; HMHA1; FLCN; IGF1R; NGEF; PRMT2; NOD2; CAMK2A; MGMT; GATA2; NRG2; SCOC; BRSK2; MTCH1; ARHGAP17; BST2; STARD13; NFATC4; AFAP1L2; HLA-C; HLA-B; SKAP1; SAA1; ADRBK1; LY86; SOX10; TNXB; MKL1; CYP26B1; RPH3AL; MICA; TRPM4; TBC1D8; UNC5B; RALGPS1; GTF2IRD1; ITPR3; WTIP; PRDM16; FA…	3338	3255
5.21e-06	0.00169209	GO:0007399	b	4	nervous system development	KATNB1; TIMP2; PTK7; PTK6; NODAL; HSPG2; JARID2; RBM45; WNT6; MYL6; FABP7; TBX1; BLOC1S2; PITX3; GAL3ST1; MESP1; TSC2; NES; JRKL; RARA; RPS6KA4; COBL; DLG4; SPG20; CACNB3; TSPO; HEYL; CACNA1C; ARHGEF2; APBB2; NTRK3; ITPKA; PSD2; EHD1; NAV2; MARK2; ATOH8; TG; JAG1; CDH4; TRPV2; SORL1; IGF1R; ULK1; NGEF; SLIT1; KDM2B; RGS9; UNC5B; PRDM16; INSC; TUBB3; HDAC4; TMEM30A; CUX1; PRKCZ; SMARCD3; PCNT; SSH…	2053	2009
2.17e-05	0.00470474	GO:0007165	b	4	signal transduction	HIF3A; ASB10; ACADVL; TRIM15; TIMP2; ASB16; TSPAN14; MYL6; POGLUT1; ZYX; RARA; CYP26B1; DLG4; SPG20; PTGER4; ARHGEF7; CACNA1C; ARHGEF2; PTGER2; NTRK3; OAS1; PSD2; PLCH1; HMHA1; GFRA4; VAC14; MAS1L; FLCN; IGF1R; NGEF; PRMT2; TRIM26; PLEKHB1; CAMK2A; PPP2R2B; OR7G3; GATA2; BRSK2; GPR3; ADCY7; PLD1; MTCH1; WISP2; GUCY1B2; BST2; STK38L; STARD13; NFATC4; AFAP1L2; HLA-C; HLA-B; HSPG2; DOCK6; GGCT; ITGB…	5400	5218
8.33e-05	0.00483364	GO:0023051	b	3	regulation of signaling	TRIM15; TIMP2; TSPAN14; POGLUT1; S100A10; RARA; ITPKA; DLG4; SPG20; ARHGEF7; CACNA1C; ARHGEF2; MIB2; NTRK3; PSD2; FLCN; IGF1R; NGEF; PRMT2; CAMK2A; PNKD; GATA2; BRSK2; MTCH1; ARHGAP17; BST2; STARD13; NFATC4; AFAP1L2; SKAP1; SEPT5; ADRBK1; LY86; SOX10; TNXB; MKL1; CYP26B1; RPH3AL; TRPM4; TBC1D8; UNC5B; GCK; RALGPS1; ITPR3; PRDM16; FAM162A; UBE2O; NANOS3; VAV2; RHBDF1; TFDP1; NODAL; SH3BP4; HGF; TB…	2860	2784
3.89e-05	0.00632246	GO:0031175	b	4	neuron projection development	KATNB1; PTK7; PTK6; CNTNAP1; BLOC1S2; RGMA; DLG4; SPG20; CACNB3; ARHGEF7; CACNA1C; APBB2; NTRK3; ITPKA; EHD1; SLIT1; TMEM30A; S100A6; CDH4; TRPV2; IGF1R; ULK1; NGEF; MARK2; UNC5B; TUBB3; CUX1; PRKCZ; SSH2; SSH1; HGF; DICER1; TSPO; BRSK2; PLXNC1; MYL6; RPS6KA4; GFI1; VAV2; COBL; RAP1GAP2; ARHGEF28	850	832
0.000127067	0.00644868	GO:0007423	b	3	sensory organ development	HSF4; PTK7; TBX2; TBX1; PITX3; NES; RARA; IMPDH2; NTRK3; CYP26B1; ATG5; JAG1; COL8A2; KCNQ4; LPCAT1; CUX1; SMARCD3; HPN; DICER1; GATA2; PRDM16; KDM2B; CASP2; GFI1; DDR1; WNT6; MYO15A; HLA-DMA	505	496
6.3e-05	0.00705106	GO:0005737	c	3	cytoplasm	HIF3A; ASB10; ACADVL; COL11A2; AP1M1; SESN2; TNFAIP8L1; MYL6; POGLUT1; FKBP6; FAM198B; NOD2; CRYL1; LRRC48; CYP4F3; ZYX; RARA; CYP26B1; NHLRC1; DLG4; TSNARE1; ARHGEF7; ACSM3; CACNA1C; ARHGEF2; APBB2; NTRK3; OAS1; PSD2; PLCH1; FLII; OSBPL5; VAC14; DEGS2; TRPV2; B3GALT4; HLA-DPB1; FAM19A2; CASZ1; PRMT2; AHCYL2; TRIM26; LPCAT1; CTSD; CAMK2A; CTSF; PPP2R2B; PEA15; TOMM34; PNKD; SMARCD3; MACROD1; SSH1…	10144	9952
6.43e-05	0.00836484	GO:0010646	b	4	regulation of cell communication	TRIM15; TIMP2; TSPAN14; POGLUT1; S100A10; RARA; ITPKA; DLG4; SPG20; ARHGEF7; CACNA1C; ARHGEF2; MIB2; NTRK3; PSD2; FLCN; IGF1R; NGEF; PRMT2; CAMK2A; PNKD; GATA2; SCOC; BRSK2; MTCH1; ARHGAP17; BST2; STARD13; NFATC4; AFAP1L2; SKAP1; SEPT5; ADRBK1; LY86; SOX10; TNXB; MKL1; CYP26B1; RPH3AL; TRPM4; TBC1D8; UNC5B; GCK; RALGPS1; ITPR3; PRDM16; FAM162A; UBE2O; NANOS3; VAV2; RHBDF1; TFDP1; NODAL; SH3BP4; H…	2875	2799
0.00022097	0.0108275	GO:0005515	m	2	protein binding	TRMT112; HIF3A; HSF4; COL11A2; AP1M1; TSPAN14; PLXNC1; USP2; MYL6; FKBP6; HPS6; NOD2; CRYL1; S100A10; ZYX; TIMP2; RARA; PLEKHB1; NHLRC1; MUM1; DLG4; TSNARE1; PTGER4; ARHGEF7; FMNL1; ARHGEF2; APBB2; NTRK3; OAS1; FLII; EMILIN1; ZNRF1; KDM2B; VAC14; FLCN; IGF1R; ZMYND8; TPCN2; PRMT2; CDH23; CTSD; CAMK2A; PPP2R2B; TOMM34; PNKD; SMARCD3; HELZ2; SSH1; PILRA; GATA2; ELFN1; ELFN2; BRSK2; GPR3; FBXL8; NRG…	8713	8538
0.000245579	0.0110783	GO:0048468	b	3	cell development	RAP1GAP2; KATNB1; NFATC4; HSF4; PTK7; PTK6; NODAL; ARHGEF28; WFIKKN2; RGMA; MYL6; BAD; TBX1; DIS3L2; S100A10; ZPBP; PITX3; BLOC1S2; TIMP2; RARA; FHL2; RPS6KA4; DLG4; GCNT2; CACNB3; TSPO; CACNA1C; ARHGEF2; APBB2; NTRK3; ITPKA; UNC5B; EHD1; MARK2; ATG5; TMEM30A; SPG20; JAG1; CDH4; TRPV2; SORL1; IGF1R; ULK1; NGEF; SLIT1; PRMT2; TUBB3; CUX1; PRKCZ; SMARCD3; HPN; SSH1; HGF; CLU; GATA2; BRSK2; PLXNC1; …	1950	1914
0.000115059	0.0124647	GO:0048666	b	4	neuron development	KATNB1; PTK7; PTK6; MYL6; PITX3; BLOC1S2; RGMA; DLG4; SPG20; CACNB3; TSPO; CACNA1C; APBB2; NTRK3; ITPKA; EHD1; SLIT1; TMEM30A; S100A6; CDH4; TRPV2; IGF1R; ULK1; NGEF; MARK2; UNC5B; TUBB3; CUX1; PRKCZ; SSH2; SSH1; HGF; DICER1; GATA2; BRSK2; PLXNC1; CNTNAP1; RPS6KA4; GFI1; MTCH1; VAV2; COBL; ARHGEF7; RAP1GAP2; ARHGEF28	978	959
0.00118739	0.0130613	GO:0009605	b	2	response to external stimulus	ACADS; TRIM15; TMC2; HLA-B; USP2; HSPG2; SAA1; MYL6; FABP7; BAD; PTGER2; MUC5B; TSC2; RSAD2; ZYX; LY86; RARA; PLEKHB1; AP1M1; DLG4; DHX58; ARHGEF28; CACNB3; ARHGEF7; CACNA1C; APBB2; NTRK3; OAS1; SCOC; DEFA4; MICA; SLIT1; ATG5; TRPM4; DICER1; RGMA; CDH4; DEFB132; PLXNC1; IGF1R; ULK1; NGEF; RPS6KA4; ATG4D; RGS9; UNC5B; GCK; NOD2; TUBB3; CRTC1; ELMOD2; HPN; MGMT; HGF; CLU; TSPO; BCL10; PACS2; PLD1; …	2113	2054
0.00149952	0.014662	GO:0009653	b	2	anatomical structure morphogenesis	TRIM15; COL11A2; MYL6; NKX2-3; RARA; CYP26B1; DLG4; SPG20; ARHGEF7; CACNA1C; ARHGEF2; APBB2; NTRK3; KDM2B; CDH4; TRPV2; IGF1R; NGEF; SMARCD3; SSH1; GATA2; BRSK2; MYO15A; RNF2; NFATC4; HSPG2; KIF26B; S100A10; ITGB5; SOX10; ITPKA; NFE2; UNC5B; KCNQ4; HOXB6; TUBB3; CUX1; PLXNC1; RPS6KA4; VAV2; PCNT; FMNL1; EHD1; NODAL; TBX2; TBX1; MESP1; TSC2; NES; RGMA; TBC1D8; HEYL; ZBTB17; CACNB3; HOXA10; FHL2; M…	2484	2437
0.00175794	0.0151928	GO:0002252	b	2	immune effector process	TRIM15; HLA-C; HLA-B; AP1M1; LAG3; CLU; NKX2-3; RSAD2; MICA; RARA; C1RL; PTGER4; OAS1; ATG5; TRPM4; JAG1; NOD2; PRKCZ; ITPR3; BCL10; ITGAX; DICER1; DHX58; IRF5; VAV2; FUT7; ELMOD2; BST2; HLA-DMA	631	615
0.0018991	0.0151928	GO:0007155	b	2	cell adhesion	SORBS3; TBCD; WISP2; PTK7; FLCN; NODAL; CD58; PLXNC1; SAA1; LAG3; CNTNAP1; BAD; FBLIM1; SNED1; S100A10; PSTPIP1; FBLN7; CYTH3; ZYX; RARA; NKX2-3; GCNT2; PTGER4; ARHGEF7; TNXB; GP1BB; ICAM3; MICA; NOD2; CLDN2; CDH4; COL8A2; RSAD2; CDH23; ITGB5; RLTPR; ITGAX; PRKCZ; KIF26B; COL16A1; BCL10; ACTN3; ACTN1; IGSF9B; EMILIN1; OTOA; DDR1; NRXN2; HLA-DPB1; CLDN5; FUT7; PTPRF; HLA-DMA	1375	1345
0.000330738	0.0160766	GO:0097458	c	2	neuron part	TIMP2; ERC2; CNTNAP1; FABP7; PDE9A; CLU; SEPT5; NGEF; TSC2; RARA; CNIH2; DLG4; ARHGEF7; CACNA1C; ARHGEF2; APBB2; ELFN1; ITPKA; PSD2; CLDN5; TRPV2; PTPRN2; SORL1; IGF1R; ULK1; IGSF9B; CAMK2A; KCNAB2; PRKCZ; SMARCD3; HPN; ITPR3; RAP1GAP2; SHANK2; ACTN1; DICER1; RGS10; KATNB1; PRPH; PDE2A; TUBB3; GRIN2D; COBL	980	947
0.000610118	0.0160766	GO:0071944	c	2	cell periphery	TSPAN14; LRFN1; S100A10; ZYX; DLG4; SPG20; PTGER4; ARHGEF7; CACNA1C; ARHGEF2; PTGER2; NTRK3; CDH4; TRPV2; FLCN; IGF1R; SLCO3A1; CDC42BPB; CRYL1; CDH23; CAMK2A; KCNAB2; SSH1; OR7G3; INPP5E; GPR3; ADCY7; PLD1; SHANK2; PRPH; ARHGAP17; CNFN; BST2; ERC2; AFAP1L2; HLA-C; HLA-B; HSPG2; MCF2L; CRTC1; SEPT5; FBLIM1; ADRBK1; LY86; GFRA4; WISP2; CRIP2; SYT13; PILRB; PLCH1; MICA; CEACAM7; TRPM4; CLDN2; CLDN5…	4870	4706
0.000643066	0.0160766	GO:0044297	c	2	cell body	TIMP2; FABP7; PDE9A; TSC2; RARA; ARHGEF7; CACNA1C; ARHGEF2; PSD2; TRPV2; SORL1; ULK1; IGSF9B; TUBB3; PRKCZ; HPN; ITPR3; ZPBP; SHANK2; RGS10; KATNB1; COBL	399	389
0.000288442	0.0161527	GO:0036477	c	3	somatodendritic compartment	TIMP2; FABP7; PDE9A; CLU; TSC2; RARA; CNIH2; DLG4; ARHGEF7; CACNA1C; ARHGEF2; ELFN1; ITPKA; PSD2; SORL1; ULK1; IGSF9B; TUBB3; PRKCZ; HPN; ITPR3; SHANK2; ACTN1; DICER1; RGS10; KATNB1; PDE2A; GRIN2D; COBL	562	548
0.00103957	0.0167526	GO:0005622	c	2	intracellular	HIF3A; AP1M1; POGLUT1; FKBP6; ITPKA; DLG4; APBB2; FAM114A1; KDM2A; KDM2B; VAC14; B3GALT4; IGF1R; JRKL; CAMK2A; PPP2R2B; SMARCD3; MACROD1; GATA2; OSBPL5; PRPH; ARHGAP17; STK38L; CHCHD6; SOX10; GMDS; RPH3AL; CCDC59; HOXB6; CUX1; GRN; BLOC1S2; PLXNC1; ZNRF1; SPG20; TMEM190; GFPT2; CRIP2; FMNL1; SESN2; MIB2; TSC2; TRIM50; RGMA; CISH; S100A6; ATOH8; GLTP; NAT6; ZPBP; TPCN2; TBCD; MCF2L; BSND; ABCA2; C…	13322	13070
0.00145368	0.0167526	GO:0042995	c	2	cell projection	CACNA1C; SVIL; TIMP2; PTK6; ERC2; CNTNAP1; FABP7; PDE9A; CLU; SEPT5; NGEF; PSTPIP1; TSC2; ADRBK1; RARA; CNIH2; DLG4; ARHGEF7; SLC9A3R1; FMNL1; ARHGEF2; APBB2; ELFN1; ITPKA; PSD2; ATG5; S100A6; CLDN5; TRPV2; PTPRN2; DGKZ; IGF1R; ULK1; IGSF9B; CDH23; TUBB3; KCNAB2; PRKCZ; PCNT; SSH1; ITPR3; CYTH3; RAP1GAP2; SHANK2; FSCN1; ACTN3; ACTN1; DICER1; INPP5E; RGS10; KATNB1; MCF2L; PRPH; PDE2A; SLC22A5; GRI…	1591	1550
0.0014692	0.0167526	GO:0044459	c	2	plasma membrane part	ITGAX; TBCD; PTK7; PTK6; HLA-C; HLA-B; CD58; TSPAN14; GRASP; LAG3; CNTNAP1; LTB4R; PDE9A; BSND; IL17RD; PRKCDBP; GAL3ST1; S100A10; NTRK3; TSC2; ZYX; SORL1; CNIH2; DLG4; SLC22A5; CACNB3; SLC9A3R1; CACNA1C; ARHGEF2; PTGER2; GP1BB; SYT13; PILRB; ICAM3; MICA; MARK2; CALHM2; JAG1; CDH4; TRPV2; PTPRN2; HLA-DPB1; IGF1R; ITGB5; RGS9; KCNQ4; BST2; CAMK2A; KCNAB2; TMEM30A; LRFN1; PRKCZ; HPN; ABCC3; ITPR3; …	2279	2169
0.00167293	0.0167526	GO:0031252	c	2	cell leading edge	DGKZ; ACTN1; ITGB5; INPP5E; PTK6; ARHGEF7; SLC9A3R1; ARHGEF2; MCF2L; APBB2; PDE9A; PRKCZ; CDC42BPB; SSH1; COBL; PSTPIP1; S100A6; CYTH3	324	314
0.00196684	0.0167526	GO:0044424	c	2	intracellular part	HIF3A; AP1M1; POGLUT1; FKBP6; ITPKA; DLG4; APBB2; FAM114A1; KDM2A; KDM2B; VAC14; B3GALT4; IGF1R; JRKL; CAMK2A; PPP2R2B; SMARCD3; MACROD1; GATA2; OSBPL5; PRPH; ARHGAP17; STK38L; CHCHD6; SOX10; GMDS; RPH3AL; CCDC59; HOXB6; CUX1; GRN; BLOC1S2; ZNRF1; SPG20; TMEM190; GFPT2; CRIP2; FMNL1; SESN2; MIB2; TSC2; TRIM50; RGMA; CISH; S100A6; ATOH8; GLTP; NAT6; ZPBP; TPCN2; TBCD; MCF2L; BSND; ABCA2; CXXC5; WT…	13187	12938
0.00201031	0.0167526	GO:0030427	c	2	site of polarized growth	DICER1; TIMP2; ERC2; KATNB1; APBB2; COBL; NGEF; TSC2; SHANK2; TRPV2	132	128
0.000443655	0.0174331	GO:0060560	b	3	developmental growth involved in morphogenesis	RARA; ULK1; PTK7; SPG20; KIF26B; NTRK3; TBX2; PRKCZ; SLIT1; COBL; MESP1; CDH4; TRPV2	167	166
0.000472326	0.0174331	GO:0007163	b	3	establishment or maintenance of cell polarity	IGF1R; INSC; DLG4; PTK7; ARHGEF2; RLTPR; KIF26B; CDC42BPB; PRKCZ; MARK2; CYTH3; BRSK2	149	146
0.0025065	0.018381	GO:0016043	b	2	cellular component organization	HSF4; COL11A2; AP1M1; TSPAN14; MYL6; FKBP6; HPS6; S100A10; ZYX; TIMP2; CYP26B1; MUM1; DLG4; TSNARE1; PTGER4; ARHGEF7; FMNL1; ARHGEF2; APBB2; NTRK3; OAS1; FLII; KDM2A; KDM2B; CDH4; TRPV2; FLCN; IGF1R; NGEF; PRMT2; NOD2; CTSD; CAMK2A; KCNAB2; TOMM34; SMARCD3; SSH1; GATA2; ELFN1; BRSK2; GPR3; PLD1; MTCH1; HK2; KCTD18; NRXN2; PRPH; BST2; ZPBP; RNF2; STK38L; RECQL5; ACADS; FOXK1; HSPG2; RPL3; GGCT; CR…	5410	5326
0.00264302	0.0198226	GO:0005886	c	2	plasma membrane	TSPAN14; LRFN1; S100A10; ZYX; DLG4; SPG20; PTGER4; CACNA1C; ARHGEF2; PTGER2; NTRK3; CDH4; TRPV2; FLCN; IGF1R; SLCO3A1; CDC42BPB; CRYL1; CDH23; CAMK2A; KCNAB2; SSH1; OR7G3; INPP5E; GPR3; ADCY7; PLD1; SHANK2; PRPH; ARHGAP17; CNFN; BST2; AFAP1L2; HLA-C; HLA-B; HSPG2; MCF2L; CRTC1; SEPT5; ADRBK1; LY86; GFRA4; WISP2; SYT13; PILRB; PLCH1; MICA; CEACAM7; TRPM4; CLDN2; CLDN5; PTPRN2; IGSF9B; KCNQ4; RALGP…	4776	4612
0.00295406	0.0199967	GO:0009607	b	2	response to biotic stimulus	TRIM15; HLA-B; AP1M1; BAD; MUC5B; IL18BP; RSAD2; MICA; LY86; RARA; DHX58; PTGER4; PTGER2; OAS1; DEFA4; ATG5; DEFB132; NOD2; ELMOD2; CLU; TSPO; BCL10; PLD1; ITGAX; DICER1; GFI1; IRF5; HYAL3; PRRT1; PRRT2; BST2; BATF2; SLC1A5	776	755
0.000597128	0.0200182	GO:0043005	c	3	neuron projection	TIMP2; ERC2; CNTNAP1; SEPT5; NGEF; TSC2; RARA; CNIH2; DLG4; ARHGEF7; CACNA1C; ARHGEF2; APBB2; ELFN1; ITPKA; PSD2; CLDN5; TRPV2; PTPRN2; IGF1R; ULK1; IGSF9B; TUBB3; KCNAB2; PRKCZ; CLU; RAP1GAP2; SHANK2; ACTN1; DICER1; RGS10; KATNB1; PRPH; PDE2A; GRIN2D; COBL	796	770
0.000714935	0.0200182	GO:0043025	c	3	neuronal cell body	RARA; SORL1; ULK1; IGSF9B; TIMP2; RGS10; PSD2; ARHGEF7; CACNA1C; ARHGEF2; TUBB3; KATNB1; FABP7; PDE9A; PRKCZ; HPN; COBL; ITPR3; TSC2; SHANK2	350	341
0.000731282	0.0209366	GO:0048839	b	3	inner ear development	DICER1; GFI1; PTK7; KCNQ4; NTRK3; CUX1; TBX1; HPN; ATG5; MYO15A; JAG1; GATA2; HLA-DMA	180	175
0.000745352	0.0209366	GO:0048869	b	3	cellular developmental process	ACADVL; TRIM15; HSF4; COL11A2; AP1M1; MYL6; FKBP6; HPS6; S100A10; TIMP2; RARA; CYP26B1; DLG4; DHRS9; PTGER4; TSPO; FMNL1; ARHGEF2; APBB2; NTRK3; PSD2; CDH4; TRPV2; FLCN; IGF1R; NGEF; PRMT2; PLEKHB1; KCNAB2; SMARCD3; MGMT; GATA2; RBM45; BRSK2; MTCH1; CNFN; SPEG; NFATC4; FOXK1; HLA-B; HSPG2; NKX2-3; ITGB5; RSAD2; SOX10; MKL1; ITPKA; SPG20; TBC1D8; UNC5B; TUBB3; CUX1; HERC6; BLOC1S2; PLXNC1; RPS6KA4…	3751	3672
0.000770954	0.0209366	GO:0002367	b	3	cytokine production involved in immune response	BST2; BCL10; PRKCZ; NOD2; ATG5; TRPM4; RSAD2	61	58
0.00077352	0.0209366	GO:0030030	b	3	cell projection organization	RAP1GAP2; KATNB1; PTK7; PTK6; MYL6; TSC2; NES; RGMA; TBC1D8; DLG4; SPG20; CACNB3; ARHGEF7; SLC9A3R1; CACNA1C; APBB2; NTRK3; ITPKA; EHD1; SLIT1; ATG5; TMEM30A; BLOC1S2; S100A6; CDH4; TRPV2; IGF1R; ULK1; NGEF; MARK2; UNC5B; TUBB3; BRSK2; CUX1; PRKCZ; SSH2; PCNT; SSH1; HGF; DICER1; TSPO; GFI1; PLXNC1; CNTNAP1; RPS6KA4; PLD1; VAV2; ARHGEF28; EMP1; COBL	1224	1199
0.000879285	0.0223119	GO:0051239	b	3	regulation of multicellular organismal process	USP2; RAP1GAP2; KATNB1; NFATC4; TIMP2; PTK7; FLCN; HLA-B; CD58; SAA1; LAG3; TBX2; BAD; TBX1; NOD2; TRIM15; SPG20; MESP1; ADRBK1; HDAC4; RARA; CYP26B1; HEYL; AFAP1L2; DHX58; GCNT2; PTGER4; TSPO; SLC9A3R1; CACNA1C; ARHGEF2; DICER1; NTRK3; ITPKA; KLF13; PTK6; NFE2; MARK2; NODAL; TRPM4; TG; JAG1; CDH4; SORL1; HLA-DPB1; RSAD2; ULK1; LTBP3; SLIT1; TRPV2; ATG5; GTF2IRD1; PRDX5; TMEM30A; CUX1; PRKCZ; SMA…	2246	2196
0.000319154	0.0223403	GO:0031344	b	4	regulation of cell projection organization	PTK7; PTK6; TBC1D8; SPG20; ARHGEF7; NTRK3; ITPKA; MARK2; ATG5; TMEM30A; CDH4; TRPV2; ULK1; NGEF; SLIT1; CUX1; SSH2; SSH1; HGF; RAP1GAP2; PLD1; GFI1; KATNB1; COBL	425	420
0.000326193	0.0223403	GO:0030154	b	4	cell differentiation	ACADVL; TRIM15; HSF4; COL11A2; AP1M1; MYL6; FKBP6; HPS6; S100A10; TIMP2; RARA; CYP26B1; DLG4; DHRS9; PTGER4; TSPO; CACNA1C; ARHGEF2; APBB2; NTRK3; PSD2; CDH4; TRPV2; FLCN; IGF1R; NGEF; PRMT2; PLEKHB1; KCNAB2; SMARCD3; MGMT; GATA2; RBM45; BRSK2; MTCH1; CNFN; SPEG; NFATC4; FOXK1; HLA-B; HSPG2; NKX2-3; ITGB5; RSAD2; SOX10; MKL1; ITPKA; SPG20; UNC5B; TUBB3; CUX1; HERC6; BLOC1S2; PLXNC1; RPS6KA4; NANO…	3504	3427
0.000338063	0.0223403	GO:0051240	b	4	positive regulation of multicellular organismal process	NFATC4; TIMP2; PTK7; PTK6; NODAL; CD58; SAA1; RLTPR; TBX2; BAD; TBX1; MESP1; RSAD2; TRIM15; RARA; CYP26B1; HEYL; AFAP1L2; DHX58; GCNT2; PTGER4; TSPO; ARHGEF2; NTRK3; ITPKA; MARK2; ATG5; TMEM30A; JAG1; CDH4; TRPV2; HLA-DPB1; LTBP3; USP2; NOD2; PRDX5; CUX1; PRKCZ; SMARCD3; HPN; HGF; CLU; GATA2; BCL10; DICER1; IRF5; KATNB1; WNT6; SLC22A5; COBL; SOX10; HLA-DMA	1245	1216
0.000374157	0.0223403	GO:0071310	b	4	cellular response to organic substance	ACADVL; TIMP2; PTK7; FLCN; HLA-C; HLA-B; CD58; SSH1; WFIKKN2; RPL3; MCF2L; SH3BP4; BAD; TBX1; PTGER2; LTBP3; TSC2; ADRBK1; ZYX; LY86; RARA; CYP26B1; HEYL; ZBTB17; EHD1; GCNT2; CLEC3B; ARHGEF7; PTK6; ARHGEF2; IMPDH2; NTRK3; OAS1; CREB3L1; CISH; NODAL; DICER1; NRG2; TRIM26; KLF9; HLA-DPB1; IGF1R; ULK1; ITGB5; RPS6KA4; RSAD2; GCK; NOD2; CAMK2A; PRKCZ; MGMT; HGF; ITPR3; COL16A1; TSPO; BRSK2; NGEF; AD…	1916	1845
0.000395345	0.0223403	GO:0051171	b	4	regulation of nitrogen compound metabolic process	HIF3A; ACADVL; TRIM15; HSF4; NOD2; S100A10; FOXI2; TIMP2; RARA; BLOC1S2; SPG20; NFE2L3; ARHGEF7; ARHGEF2; APBB2; NTRK3; OAS1; ESRP2; ZNF267; FLII; KDM2A; KDM2B; FLCN; IGF1R; ZMYND8; CASZ1; PRMT2; TRIM26; LPCAT1; CAMK2A; PNKD; SMARCD3; HELZ2; MGMT; GATA2; GPR3; SH3BP4; ADCY7; ARHGAP17; RNF2; PRDM16; RECQL5; STARD13; NFATC4; FOXK2; AFAP1L2; HR; SKAP1; DOCK6; ZNF697; MCF2L; CRTC1; VENTX; NKX2-3; SOX…	4605	4522
0.000412436	0.0223403	GO:0009893	b	4	positive regulation of metabolic process	ACADVL; HSF4; S100A10; TIMP2; RARA; NHLRC1; BLOC1S2; ARHGEF7; ARHGEF2; NTRK3; PSD2; FLCN; IGF1R; NGEF; PRMT2; NOD2; SMARCD3; HELZ2; MGMT; GATA2; GPR3; ADCY7; SCOC; MTCH1; ARHGAP17; STARD13; NFATC4; FOXK2; AFAP1L2; SKAP1; DOCK6; WNT6; CRTC1; NKX2-3; ADRBK1; SOX10; MKL1; CYP26B1; ZBTB38; PILRB; NFE2; TBC1D8; GCK; RALGPS1; MLLT10; CUX1; ITPR3; PRDM16; RPS6KA4; FAM162A; IRF5; NANOS3; VAV2; TFDP1; PHF…	3179	3106
0.000944419	0.0225549	GO:0010033	b	3	response to organic substance	ACADVL; TIMP2; MGMT; ZYX; RARA; SESN2; PEA15; PTGER4; ARHGEF7; ARHGEF2; PTGER2; NTRK3; OAS1; FLCN; IGF1R; NGEF; TRIM26; CAMK2A; ADCY7; SSH1; JAG1; BRSK2; HYAL3; BST2; ACADS; HLA-C; HLA-B; RPL3; WNT6; ITGB5; ADRBK1; LY86; CYP26B1; GCK; ITPR3; COL16A1; PRDM16; RPS6KA4; IRF5; VAV2; IL17RD; SLC22A8; TFDP1; HDAC4; EHD1; NODAL; SH3BP4; TBX1; TSC2; HEYL; ZBTB17; FHL2; CISH; CITED4; CLU; TSPO; GFI1; DICE…	2490	2400
0.000454586	0.0227293	GO:0009966	b	4	regulation of signal transduction	TRIM15; TIMP2; TSPAN14; POGLUT1; S100A10; RARA; DLG4; SPG20; ARHGEF7; ARHGEF2; MIB2; NTRK3; PSD2; FLCN; IGF1R; NGEF; PRMT2; GATA2; MTCH1; ARHGAP17; BST2; STARD13; NFATC4; AFAP1L2; SKAP1; ADRBK1; LY86; SOX10; TNXB; MKL1; CYP26B1; RPH3AL; TRPM4; TBC1D8; UNC5B; RALGPS1; PRDM16; FAM162A; UBE2O; NANOS3; VAV2; RHBDF1; TFDP1; NODAL; SH3BP4; HGF; TBX1; MAPK10; MESP1; TSC2; RGMA; SORL1; HEYL; TNFAIP8L1; D…	2573	2510
0.00049484	0.0229747	GO:0030010	b	4	establishment of cell polarity	IGF1R; INSC; BRSK2; PTK7; ARHGEF2; KIF26B; PRKCZ; MARK2; CYTH3	89	88
0.00103804	0.0234136	GO:0030029	b	3	actin filament-based process	PTK7; PTK6; ARHGEF2; MYL6; PRKCDBP; S100A10; SORBS3; ZYX; GAS2L3; PTGER4; SLC9A3R1; FMNL1; TNXB; NTRK3; ITPKA; FLII; CDC42BPB; ITGB5; PRKCZ; SSH2; SSH1; CORO2B; FSCN1; ACTN3; ACTN1; BRSK2; BST2; COBL	576	566
0.0012702	0.0271422	GO:0044712	b	3	single-organism catabolic process	ACADVL; HDAC4; COL11A2; PRDX5; DOCK6; SH3BP4; BAD; ACADS; S100A10; RBKS; CYP4F3; TSC2; CYTH3; TBC1D8; SESN2; ADAMTS2; MAD1L1; ARHGEF7; ARHGEF2; NTRK3; CYP26B1; PSD2; PLCH1; ATG5; RGS9; INPP5E; PTPRN2; COL8A2; ALDH3B1; ULK1; NGEF; HK2; GCK; ACSF3; CTSD; TUBB3; ELMOD2; ATG4D; HMHA1; BLVRB; COL16A1; TBCD; RAP1GAP2; PACS2; RASA3; UPP1; SCOC; PLD1; RGS10; SDS; HYAL3; VAV2; MCF2L; GLUD1; PDE2A; FUT7; A…	1663	1637
0.000740576	0.0300859	GO:0001709	b	4	cell fate determination	CYP26B1; TRIM15; TBX2; MESP1; JAG1; GATA2	42	42
0.000802283	0.0301244	GO:0051336	b	4	regulation of hydrolase activity	ACADVL; TIMP2; VAV2; NODAL; PRDX5; DOCK6; SH3BP4; HMHA1; BAD; STARD13; S100A10; TSC2; ADRBK1; SORL1; ZBTB17; ARHGEF28; ARHGEF7; ARHGEF2; MKL1; NTRK3; OAS1; PSD2; CST7; PTPRN2; TBC1D8; FAM162A; NGEF; RALGPS1; PRKCZ; HPN; ELFN1; MGMT; HGF; ITPR3; CYTH3; RAP1GAP2; BCL10; ELFN2; RASA3; ADCY7; CASP2; MTCH1; RGS10; TBCD; MCF2L; RGS9; ARHGAP17; ELMOD2; BST2; WFIKKN2	1226	1201
0.000834214	0.0301244	GO:0043583	b	4	ear development	DICER1; GFI1; PTK7; KCNQ4; DDR1; NTRK3; CUX1; TBX1; HPN; ATG5; MYO15A; JAG1; GATA2; HLA-DMA	205	200
0.00482847	0.0302247	GO:0065008	b	2	regulation of biological quality	ACADVL; COL11A2; HPS6; NOD2; NKX2-3; RARA; CYP26B1; DLG4; DHRS9; ACSM3; FMNL1; NTRK3; OAS1; NAV2; CDH4; TRPV2; FLCN; IGF1R; HK2; LPCAT1; CAMK2A; SSH2; SSH1; GATA2; GPR3; ADCY7; BRSK2; SHANK2; NRXN2; GUCY1B2; NFATC4; DOCK6; SAA1; CRTC1; SEPT5; FBLIM1; ADRBK1; ITPKA; NFE2; TRPM4; SPG20; CLDN5; ITPK1; TRERF1; C1QL3; IGSF9B; RPH3AL; GCK; HOXB6; ITPR3; BLOC1S2; ITGAX; VAV2; SLC22A5; TFDP1; CACNA1C; SE…	3239	3160
0.00515194	0.0302247	GO:0051707	b	2	response to other organism	TRIM15; HLA-B; AP1M1; BAD; MUC5B; IL18BP; RSAD2; MICA; LY86; RARA; DHX58; PTGER4; PTGER2; OAS1; DEFA4; ATG5; DEFB132; NOD2; ELMOD2; CLU; TSPO; BCL10; PLD1; ITGAX; DICER1; GFI1; IRF5; HYAL3; BST2; BATF2; SLC1A5	744	723
0.00151453	0.0307449	GO:0048513	b	3	organ development	HSF4; COL11A2; MYL6; NKX2-3; RARA; ADAMTS2; PTGER4; ARHGEF7; NTRK3; KDM2B; FLCN; IGF1R; HK2; ATG5; KCNAB2; SMARCD3; MGMT; GATA2; NRG2; HYAL3; CNFN; SPEG; MYO15A; NFATC4; FOXK1; HLA-B; HSPG2; KIF26B; ADRBK1; SOX10; CRIP2; CYP26B1; NFE2; SPG20; GCK; KCNQ4; HOXB6; CUX1; HERC6; ITGAX; DDR1; TMEM190; BATF2; TFDP1; PCNT; HDAC4; NODAL; TBX2; FABP7; TBX1; CBX7; MESP1; TSC2; NES; HEYL; HOXA10; FHL2; PRDM1…	2958	2877
0.000353366	0.0335698	GO:0042641	c	4	actomyosin	ACTN1; HDAC4; SEPT9; FSCN1; CDC42BPB; FBLIM1; PSTPIP1; ZYX	67	67
0.00611373	0.0336255	GO:0006950	b	2	response to stress	HIF3A; ACADVL; TRIM15; AP1M1; HPS6; ZYX; MUM1; SESN2; C1RL; PTGER4; ARHGEF2; NTRK3; OAS1; KDM2A; DEFB132; TRPV2; HLA-DPB1; IGF1R; HK2; TRIM26; NOD2; CAMK2A; VWA1; ADCY7; MACROD1; MGMT; GATA2; PLD1; NRG2; SCOC; BRSK2; HYAL3; GUCY1B2; BST2; RECQL5; ACADS; NFATC4; AFAP1L2; HLA-C; HLA-B; DOCK6; SAA1; ADRBK1; LY86; CHCHD6; TNXB; HCP5; SREBF1; NFE2; ITPK1; GCK; ITPR3; MICA; WTIP; ITGAX; RPS6KA4; FAM162…	3557	3465
0.000998768	0.0341684	GO:0048523	b	4	negative regulation of cellular process	HIF3A; ACADVL; TRIM15; HSF4; NOD2; TIMP2; RARA; DLG4; SPG20; NFE2L3; ARHGEF7; CACNA1C; ARHGEF2; APBB2; NTRK3; OAS1; KDM2B; FLCN; IGF1R; ZMYND8; PRMT2; TRIM26; LPCAT1; MGMT; GATA2; ELFN1; ELFN2; SH3BP4; TPCN2; BST2; SPEG; RNF2; RECQL5; NFATC4; FOXK1; HR; ADRBK1; SOX10; MKL1; CYP26B1; UNC5B; NFE2; BAHCC1; PTPRN2; RPH3AL; GCK; CUX1; NGEF; GAS2L3; NANOS3; DDR1; PTGER4; ZNF503; PHF1; HDAC4; NODAL; LAG…	3858	3769
0.00179845	0.0347701	GO:0009888	b	3	tissue development	ACADVL; NFATC4; HDAC4; COL11A2; PTK6; NODAL; USP2; HSPG2; KIF26B; MYL6; BAD; TBX1; TRIM15; MESP1; ITGB5; SVIL; TSC2; RGMA; RARA; CYP26B1; HEYL; ZBTB17; PTK7; ANKRD2; DHRS9; SOX10; IMPDH2; NTRK3; FHL2; CREB3L1; NFE2; ATG5; SPG20; JAG1; IGF1R; LTBP3; GCNT2; LPCAT1; INSC; HPS6; CUX1; SMARCD3; HPN; MGMT; HGF; DICER1; NKX2-3; BCL10; TBX2; KDM2B; CASP2; GFI1; HYAL3; DDR1; WNT6; PITX3; PDE2A; CLEC3B; CN…	1727	1693
0.00191074	0.0351573	GO:0043062	b	3	extracellular structure organization	ITGAX; COL8A2; ACTN1; HSPG2; ITGB5; TIMP2; COL11A2; ADAMTS2; TNXB; DDR1; CTSD; APBB2; VWA1; PLEC; ICAM3; HPN; LTBP3; COL16A1; EMILIN1; COL20A1	377	370
0.00199167	0.0351573	GO:0070887	b	3	cellular response to chemical stimulus	HIF3A; ACADVL; NFATC4; TIMP2; PTK7; FLCN; HLA-C; HLA-B; CD58; SSH1; WFIKKN2; IGF1R; SAA1; GGCT; SH3BP4; BAD; TBX1; MCF2L; PTGER2; LTBP3; CYP4F3; TSC2; ADRBK1; ZYX; LY86; RARA; CYP26B1; HEYL; ZBTB17; EHD1; ANKRD2; GCNT2; CLEC3B; ARHGEF7; PTK6; ARHGEF2; IMPDH2; NTRK3; OAS1; CREB3L1; CISH; NODAL; TRPM4; DICER1; NRG2; TRIM26; KLF9; HLA-DPB1; ALDH3B1; ULK1; ITGB5; RPS6KA4; RSAD2; GCK; NOD2; CAMK2A; PR…	2376	2293
0.00111411	0.0360462	GO:0045595	b	4	regulation of cell differentiation	HSF4; PTK7; PTK6; NODAL; BAD; TBX1; S100A10; MESP1; TIMP2; RARA; CYP26B1; HEYL; EHD1; ANKRD2; GCNT2; SOX10; TSPO; ARHGEF2; NTRK3; ITPKA; KLF13; MARK2; HLA-B; TMEM30A; SPG20; JAG1; CDH4; SORL1; FLCN; ULK1; LTBP3; SLIT1; PLEKHB1; CUX1; PRKCZ; SMARCD3; HPN; SSH1; HGF; PADI4; GATA2; DIS3L2; NGEF; DICER1; GFI1; KATNB1; RLTPR; COBL; HDAC4; ARHGEF7; RAP1GAP2; SSH2; TRPV2; PRDM16; HLA-DMA	1407	1375
0.00116457	0.0360462	GO:0030036	b	4	actin cytoskeleton organization	PTK7; PTK6; ARHGEF2; S100A10; PRKCDBP; SORBS3; ZYX; GAS2L3; PTGER4; SLC9A3R1; FMNL1; TNXB; NTRK3; ITPKA; FLII; CDC42BPB; ITGB5; PRKCZ; SSH2; SSH1; CORO2B; FSCN1; ACTN1; BRSK2; BST2; COBL	525	515
0.00168448	0.0377324	GO:0030426	c	3	growth cone	DICER1; TIMP2; ERC2; KATNB1; APBB2; COBL; NGEF; TSC2; SHANK2; TRPV2	129	125
0.00229253	0.0381437	GO:0019222	b	3	regulation of metabolic process	HIF3A; ACADVL; TRIM15; HSF4; SSH1; FKBP6; NOD2; S100A10; FOXI2; TIMP2; RARA; NHLRC1; DLG4; SPG20; NFE2L3; ARHGEF7; ARHGEF2; APBB2; NTRK3; OAS1; ESRP2; ZNF267; FLII; KDM2A; KDM2B; VAC14; FLCN; IGF1R; ZMYND8; CASZ1; PRMT2; TRIM26; LPCAT1; CAMK2A; PPP2R2B; PNKD; SMARCD3; HELZ2; MGMT; GATA2; ELFN1; ELFN2; GPR3; SH3BP4; ADCY7; SCOC; MTCH1; MIF4GD; VARS2; ARHGAP17; BST2; RNF2; PRDM16; RECQL5; STARD13; …	6364	6228
0.00234875	0.0381437	GO:0048598	b	3	embryonic morphogenesis	TRIM15; PTK7; NODAL; HSPG2; TBX2; TBX1; MESP1; TSC2; RGMA; RARA; ZBTB17; HOXA10; CYP26B1; KDM2B; ITGB5; KCNQ4; HOXB6; HPN; GATA2; BCL10; DICER1; GFI1; WNT6; HOXA3; COBL; MYO15A; RNF2	581	570
0.002681	0.0402976	GO:0001816	b	3	cytokine production	NFATC4; AFAP1L2; HLA-B; CD58; SAA1; LAG3; TRIM15; RSAD2; RARA; DHX58; PTGER4; ARHGEF2; ATG5; TRPM4; HLA-DPB1; LTBP3; NOD2; PRKCZ; CLU; TSPO; BCL10; RPS6KA4; IRF5; NODAL; RLTPR; BST2	564	547
0.00277915	0.0402976	GO:0035295	b	3	tube development	INSC; NFATC4; PTK7; PTK6; NODAL; KIF26B; TBX2; TRIM15; TBX1; NKX2-3; MESP1; TSC2; RGMA; RARA; HEYL; ZBTB17; ADAMTS2; SOX10; JAG1; ITGB5; LTBP3; CUX1; GATA2; BCL10; KDM2B; DICER1; DDR1; WNT6; SREBF1; COBL; RNF2	710	693
0.00139205	0.0411287	GO:0001817	b	4	regulation of cytokine production	NFATC4; AFAP1L2; HLA-B; CD58; SAA1; LAG3; TRIM15; RSAD2; RARA; DHX58; PTGER4; ARHGEF2; ATG5; TRPM4; HLA-DPB1; NOD2; PRKCZ; CLU; TSPO; BCL10; RPS6KA4; IRF5; NODAL; RLTPR; BST2	505	494
0.00845355	0.0433643	GO:0008283	b	2	cell proliferation	MAP4K1; HSF4; HLA-DPB1; NODAL; JARID2; GRN; TBX2; FABP7; BAD; ERG; PTGER2; DIS3L2; HDAC4; NKX2-3; TSC2; NES; TIMP2; RARA; BLOC1S2; GCNT2; SOX10; TSPO; SLC9A3R1; PTK6; ARHGEF2; SH3BP4; IMPDH2; NTRK3; KLF13; NOD2; NACC2; JAG1; KDM2B; KLF9; SORL1; COL8A2; IGF1R; LTBP3; RHBDF1; FLCN; BST2; TRPM4; PRKCZ; SMARCD3; HPN; HGF; CLU; GATA2; FSCN1; LY86; PDAP1; S100A6; DICER1; PCNT; DDR1; RLTPR; TBC1D8; TBX1…	1861	1813
0.00886997	0.0433643	GO:0065009	b	2	regulation of molecular function	MAP4K1; ACADVL; MTCH1; TIMP2; CDC42BPB; PTK6; NODAL; PRDX5; DOCK6; TNXB; TRIM15; CRTC1; HMHA1; BAD; STARD13; MAPK10; CLU; S100A10; TSC2; ADRBK1; HDAC4; RARA; HEYL; CNIH2; ZBTB17; DLG4; ARHGAP17; CACNB3; ARHGEF7; SLC9A3R1; ARHGEF2; MKL1; AFAP1L2; NTRK3; OAS1; PSD2; PILRB; CISH; MARK2; NOD2; ARHGEF28; FAM162A; VAC14; CST7; PTPRN2; SORL1; IGF1R; DGKZ; NGEF; RPS6KA4; PRMT2; TRIM26; RALGPS1; SESN2; CA…	2562	2496
0.00340105	0.0476147	GO:0048519	b	3	negative regulation of biological process	HIF3A; ACADVL; TRIM15; HSF4; FKBP6; NOD2; TIMP2; RARA; DLG4; SPG20; NFE2L3; ARHGEF7; CACNA1C; ARHGEF2; APBB2; NTRK3; OAS1; KDM2B; FLCN; IGF1R; ZMYND8; PRMT2; TRIM26; LPCAT1; MGMT; GATA2; ELFN1; ELFN2; SH3BP4; TPCN2; GFRA4; BST2; SPEG; RNF2; RECQL5; NFATC4; FOXK1; HR; HLA-B; SAA1; ADRBK1; WISP2; MKL1; CYP26B1; UNC5B; NFE2; BAHCC1; PTPRN2; RPH3AL; GCK; CUX1; NGEF; RPS6KA4; GAS2L3; NANOS3; DDR1; PTG…	4204	4106
0.00172841	0.0488464	GO:0071229	b	4	cellular response to acid chemical	RARA; CYP26B1; PTK7; PTK6; TBX1; WNT6; PTGER2; NTRK3; SH3BP4; SREBF1; COL16A1	151	147
0.00361708	0.0489512	GO:0051128	b	3	regulation of cellular component organization	RAP1GAP2; TBCD; WISP2; PTK7; PTK6; JARID2; SH3BP4; BAD; C1QL3; FBLIM1; S100A10; SORBS3; TSC2; NES; SORL1; DLG4; GCNT2; PTGER4; ARHGEF7; FMNL1; ARHGEF2; APBB2; NTRK3; ITPKA; EHD1; CISH; MARK2; ATG5; TMEM30A; SPG20; FAM162A; CDH4; NFE2; FLCN; IGF1R; ULK1; KATNB1; SLIT1; NGEF; NOD2; CUX1; PRKCZ; SSH2; HPN; SSH1; HGF; CLU; FOXK1; GATA2; PLD1; GPR3; RPS6KA4; GFI1; TBC1D8; DDR1; MAD1L1; SREBF1; TOM1L2;…	1807	1777
0.00389532	0.0494602	GO:0048588	b	3	developmental cell growth	ULK1; SPG20; PRMT2; NTRK3; PRKCZ; SLIT1; COBL; CDH4; TRPV2	119	118
0.00390864	0.0494602	GO:0048732	b	3	gland development	RARA; TBX2; IGF1R; COBL; NKX2-3; HK2; TSPO; DDR1; JARID2; RLTPR; CBX7; NODAL; TG; TBX1; HOXA3; HPN; MGMT; HGF; MESP1; GATA2	407	394
0.00402016	0.0494602	GO:0003151	b	3	outflow tract morphogenesis	RARA; HEYL; DICER1; TBX2; TBX1; JAG1	60	58
0.00185123	0.0501374	GO:0030198	b	4	extracellular matrix organization	ITGAX; COL8A2; ACTN1; HSPG2; ITGB5; TIMP2; COL11A2; ADAMTS2; TNXB; DDR1; CTSD; APBB2; VWA1; PLEC; ICAM3; HPN; LTBP3; COL16A1; EMILIN1; COL20A1	376	369
0.00212792	0.0521339	GO:0003700	m	2	sequence-specific DNA binding transcription factor activity	HIF3A; NFATC4; FOXK2; FOXK1; HR; TBX2; ERG; MESP1; PITX3; FOXI2; HSF4; RARA; HEYL; ZBTB17; TRERF1; SOX10; BATF2; MKL1; TEF; HOXA10; ZNF668; ZBTB38; ZNF267; NFE2; NACC2; KLF9; CREB3L1; NFIC; HOXB6; GTF2IRD1; MLLT10; CUX1; GATA2; ARID3A; GFI1; IRF5; TBX1; NFE2L3; SREBF1; HOXA3; BUD31; NFIX; TFDP1; PHF1	1090	1071
0.00201741	0.0524526	GO:0031323	b	4	regulation of cellular metabolic process	HIF3A; ACADVL; TRIM15; HSF4; SSH1; NOD2; S100A10; FOXI2; TIMP2; RARA; NHLRC1; DLG4; SPG20; NFE2L3; ARHGEF7; ARHGEF2; APBB2; NTRK3; OAS1; ESRP2; ZNF267; FLII; KDM2A; KDM2B; VAC14; FLCN; IGF1R; ZMYND8; CASZ1; PRMT2; TRIM26; LPCAT1; CAMK2A; PNKD; SMARCD3; HELZ2; MGMT; GATA2; ELFN1; ELFN2; GPR3; SH3BP4; ADCY7; SCOC; MTCH1; MIF4GD; VARS2; ARHGAP17; BST2; RNF2; PRDM16; RECQL5; STARD13; NFATC4; FOXK2; A…	5902	5773
0.00515194	0.0597625	GO:0043207	b	3	response to external biotic stimulus	TRIM15; HLA-B; AP1M1; BAD; MUC5B; IL18BP; RSAD2; MICA; LY86; RARA; DHX58; PTGER4; PTGER2; OAS1; DEFA4; ATG5; DEFB132; NOD2; ELMOD2; CLU; TSPO; BCL10; PLD1; ITGAX; DICER1; GFI1; IRF5; HYAL3; BST2; BATF2; SLC1A5	744	723
0.00245195	0.0612986	GO:0080090	b	4	regulation of primary metabolic process	HIF3A; ACADVL; TRIM15; HSF4; SSH1; NOD2; S100A10; FOXI2; TIMP2; RARA; NHLRC1; TRERF1; SPG20; NFE2L3; ARHGEF7; ARHGEF2; APBB2; NTRK3; OAS1; ESRP2; ZNF267; FLII; KDM2A; KDM2B; VAC14; FLCN; IGF1R; ZMYND8; CASZ1; PRMT2; TRIM26; LPCAT1; CAMK2A; PNKD; SMARCD3; HELZ2; MGMT; GATA2; GPR3; SH3BP4; ADCY7; MTCH1; MIF4GD; VARS2; ARHGAP17; BST2; RNF2; PRDM16; RECQL5; STARD13; NFATC4; FOXK2; AFAP1L2; HR; SKAP1;…	5739	5614
0.00383684	0.0626683	GO:0000989	m	2	transcription factor binding transcription factor activity	HIF3A; NFATC4; HSF4; TRERF1; HR; CRTC1; HDAC4; RARA; HEYL; NFE2L3; MKL1; FHL2; NFE2; NACC2; CITED4; ZMYND8; PRMT2; SMARCD3; HELZ2; BCL10; PRDM16; ACTN1; ZNF710; SOX10; WTIP; TFDP1	570	562
0.00347971	0.0649546	GO:0033267	c	3	axon part	PTPRN2; DLG4; RGS10; KCNAB2; CNTNAP1; COBL; PRKCZ; SEPT5; CLDN5; TRPV2	142	138
0.00603529	0.0670846	GO:0007272	b	3	ensheathment of neurons	RARA; DICER1; CNTNAP1; GAL3ST1; TG; HGF; CLU; CLDN5	107	104
0.00638773	0.0670846	GO:0003206	b	3	cardiac chamber morphogenesis	RARA; TBX2; HEYL; FHL2; TBX1; SMARCD3; MESP1; JAG1	106	105
0.00660932	0.0670846	GO:0031589	b	3	cell-substrate adhesion	ACTN3; ACTN1; TBCD; ITGB5; EMILIN1; GCNT2; ARHGEF7; DDR1; TNXB; PRKCZ; OTOA; SNED1; S100A10; SORBS3; ZYX	282	277
0.00173175	0.0693254	GO:0030658	c	4	transport vesicle membrane	PTPRN2; HLA-DPB1; HLA-C; HLA-B; RPH3AL; SREBF1; TMEM30A; SEC31B	87	85
0.00315653	0.0693254	GO:0005938	c	4	cell cortex	ACTN1; DLG4; ARHGEF7; GCK; FMNL1; COBL; PRKCZ; MARK2; SEPT5; FBLIM1; PSTPIP1; USP2; CRIP2	211	206
0.00381862	0.0693254	GO:0030425	c	4	dendrite	RARA; ACTN1; CNIH2; IGSF9B; DLG4; RGS10; CACNA1C; ARHGEF2; TUBB3; PDE2A; ITPKA; PSD2; DICER1; GRIN2D; COBL; CLU; TSC2; SHANK2; ELFN1	378	366
0.00420864	0.0693254	GO:0042612	c	4	MHC class I protein complex	HLA-C; HLA-B; HLA-DMA	13	13
0.00437844	0.0693254	GO:0032432	c	4	actin filament bundle	ACTN1; SEPT9; FSCN1; FBLIM1; PSTPIP1; ZYX	59	59
0.00291532	0.0701836	GO:0008637	b	4	apoptotic mitochondrial changes	FAM162A; HK2; CAMK2A; GGCT; BAD; HGF; CLU; TFDP1; BLOC1S2	115	113
0.00313837	0.0717637	GO:0048858	b	4	cell projection morphogenesis	CNTNAP1; NES; RGMA; TBC1D8; DLG4; SPG20; CACNB3; ARHGEF7; CACNA1C; APBB2; NTRK3; ITPKA; SLIT1; ATG5; S100A6; CDH4; TRPV2; IGF1R; ULK1; NGEF; MARK2; UNC5B; TUBB3; CUX1; PRKCZ; SSH2; PCNT; SSH1; DICER1; PLXNC1; MYL6; RPS6KA4; BRSK2; VAV2; ARHGEF28; COBL	865	848
0.00320176	0.0717637	GO:0051094	b	4	positive regulation of developmental process	HSF4; PTK7; PTK6; NODAL; USP2; RLTPR; TBX2; BAD; TBX1; S100A10; MESP1; TIMP2; RARA; CYP26B1; HEYL; EHD1; GCNT2; SOX10; TSPO; NTRK3; ITPKA; MARK2; TMEM30A; JAG1; CDH4; TRPV2; LTBP3; CUX1; PRKCZ; SMARCD3; HPN; HGF; GATA2; DICER1; GFI1; KATNB1; WNT6; ARHGEF7; COBL; HLA-DMA	997	971
0.0074599	0.0738712	GO:0032989	b	3	cellular component morphogenesis	CACNA1C; NODAL; MYL6; FBLIM1; S100A10; NES; RGMA; TBC1D8; HEYL; DLG4; GCNT2; CACNB3; ARHGEF7; FMNL1; ARHGEF2; APBB2; NTRK3; ITPKA; SLIT1; ATG5; SPG20; S100A6; CDH4; TRPV2; IGF1R; ULK1; NGEF; MARK2; UNC5B; TUBB3; CUX1; PRKCZ; SSH2; HPN; SSH1; HGF; CLU; ZPBP; PLXNC1; CNTNAP1; RPS6KA4; BRSK2; VAV2; DICER1; ARHGEF28; COBL; WTIP; PCNT	1299	1277
0.00507206	0.0742704	GO:0042611	c	3	MHC protein complex	HLA-C; HLA-B; HLA-DPB1; HLA-DMA	28	27
0.00567311	0.0742704	GO:0031519	c	3	PcG protein complex	CBX7; RNF2; KDM2B; JARID2; PHF1	44	44
0.00596816	0.0742704	GO:0001726	c	3	ruffle	ACTN1; INPP5E; PTK6; ARHGEF7; SLC9A3R1; ARHGEF2; PDE9A; COBL; CYTH3; S100A6	153	149
0.00812006	0.0754978	GO:0035239	b	3	tube morphogenesis	NFATC4; PTK7; NODAL; KIF26B; TBX2; TBX1; MESP1; TRIM15; NKX2-3; TSC2; RGMA; RARA; ZBTB17; SOX10; KDM2B; ITGB5; BCL10; DICER1; DDR1; WNT6; COBL; RNF2	488	479
0.00818203	0.0754978	GO:0007010	b	3	cytoskeleton organization	KATNB1; SVIL; PTK7; PTK6; TNXB; CNTNAP1; INSC; PRKCDBP; S100A10; SORBS3; NES; ZYX; BLOC1S2; GAS2L3; PTGER4; SLC9A3R1; FMNL1; ARHGEF2; NTRK3; ITPKA; FLII; MARK2; ITGB5; CDC42BPB; PRKCZ; SSH2; PCNT; SSH1; CORO2B; FSCN1; ACTN1; DICER1; BRSK2; TBCD; PRPH; ARHGEF28; BST2; COBL; WTIP	1011	996
0.00353904	0.0766793	GO:0000902	b	4	cell morphogenesis	CACNA1C; NODAL; MYL6; FBLIM1; S100A10; NES; RGMA; TBC1D8; HEYL; DLG4; GCNT2; CACNB3; ARHGEF7; FMNL1; ARHGEF2; APBB2; NTRK3; ITPKA; MARK2; ATG5; SPG20; S100A6; CDH4; TRPV2; IGF1R; ULK1; NGEF; SLIT1; UNC5B; TUBB3; CUX1; PRKCZ; SSH2; HPN; SSH1; HGF; CLU; PLXNC1; CNTNAP1; RPS6KA4; BRSK2; VAV2; DICER1; ARHGEF28; COBL; WTIP; PCNT	1216	1195
0.00382105	0.0781605	GO:2000026	b	4	regulation of multicellular organismal development	SPG20; TIMP2; PTK7; PTK6; NODAL; USP2; RLTPR; TBX2; BAD; TBX1; MESP1; HDAC4; RARA; CYP26B1; HEYL; GCNT2; SOX10; TSPO; ARHGEF2; NTRK3; ITPKA; KLF13; NFE2; MARK2; HLA-B; TMEM30A; TG; JAG1; CDH4; SORL1; FLCN; ULK1; LTBP3; SLIT1; CUX1; PRKCZ; SMARCD3; HPN; SSH1; HGF; GATA2; NGEF; DICER1; GFI1; KATNB1; WNT6; COBL; CREB3L1; RAP1GAP2; SSH2; TRPV2; PRDM16; HLA-DMA	1421	1391
0.00419139	0.0781605	GO:0002449	b	4	lymphocyte mediated immunity	RSAD2; C1RL; HLA-C; HLA-B; LAG3; PRKCZ; NOD2; TRPM4; CLU; JAG1; BCL10; MICA; HLA-DMA	219	213
0.00419617	0.0781605	GO:0070848	b	4	response to growth factor	EHD1; NODAL; BAD; TBX1; ITGB5; TSC2; ADRBK1; ZYX; HEYL; GCNT2; CLEC3B; ARHGEF7; ARHGEF2; NTRK3; NRG2; FLCN; ULK1; LTBP3; PRKCZ; HGF; ITPR3; NGEF; ADCY7; CASP2; WFIKKN2; VAV2; MCF2L; PDE2A; PRDM16; TFDP1	695	683
0.00447128	0.0807314	GO:0032990	b	4	cell part morphogenesis	CNTNAP1; NES; RGMA; TBC1D8; DLG4; SPG20; CACNB3; ARHGEF7; CACNA1C; APBB2; NTRK3; ITPKA; SLIT1; ATG5; S100A6; CDH4; TRPV2; IGF1R; ULK1; NGEF; MARK2; UNC5B; TUBB3; CUX1; PRKCZ; SSH2; PCNT; SSH1; DICER1; PLXNC1; MYL6; RPS6KA4; BRSK2; VAV2; ARHGEF28; COBL	884	867
0.00895607	0.0808037	GO:0060411	b	3	cardiac septum morphogenesis	RARA; TBX2; HEYL; JAG1; TBX1	50	49
0.00962076	0.0836704	GO:0051090	b	3	regulation of sequence-specific DNA binding transcription factor activity	IGF1R; RPS6KA4; GFI1; PRMT2; NODAL; TRIM26; ARHGEF2; CAMK2A; TRIM15; CRTC1; PRKCZ; MAPK10; NOD2; CLU; HEYL; BCL10; HDAC4	350	344
0.00968598	0.0836704	GO:0035148	b	3	tube formation	RARA; PTK7; NODAL; WNT6; COBL; KDM2B; TSC2; BCL10; RGMA	138	136
0.00485096	0.0837473	GO:0072175	b	4	epithelial tube formation	RARA; PTK7; NODAL; WNT6; COBL; KDM2B; TSC2; BCL10; RGMA	124	122
0.004896	0.0837473	GO:0002460	b	4	adaptive immune response based on somatic recombination of immune receptors built from immunoglobulin superfamily domains	C1RL; HLA-C; HLA-B; RSAD2; PRKCZ; NOD2; TRPM4; CLU; JAG1; IL18BP; BCL10; MICA; HLA-DMA	225	217
0.00993194	0.0840076	GO:0006928	b	3	cellular component movement	FMNL1; PTK7; FLCN; NODAL; CD58; DGKZ; PLXNC1; SAA1; MYL6; LTB4R; TBX1; VAV2; NKX2-3; RHBDF1; MESP1; RGMA; SORL1; DLG4; PTPRF; CACNB3; ARHGEF7; SLC9A3R1; CACNA1C; APBB2; NTRK3; PTK6; MARK2; NOD2; TRPM4; JAG1; CDH4; ITGAX; IGF1R; ULK1; KATNB1; SLIT1; UNC5B; NGEF; TUBB3; KIF26B; PRKCZ; PCNT; HGF; GCNT2; TSPO; FSCN1; BLOC1S2; ACTN3; CNTNAP1; ACTN1; RPS6KA4; DDR1; RLTPR; CDC42BPB; FUT7; PTGER4; BST2; …	1696	1660
0.000766056	0.0865643	GO:0003713	m	4	transcription coactivator activity	RARA; CRTC1; ACTN1; NFATC4; TRERF1; NFE2L3; PRMT2; MKL1; HIF3A; FHL2; SOX10; PRDM16; SMARCD3; NFE2; HELZ2; BCL10; TFDP1; CITED4	299	293
0.0079216	0.0887219	GO:0044431	c	3	Golgi apparatus part	FAM198B; ST6GAL2; B4GALNT1; HLA-C; HLA-B; AP1M1; GAL3ST1; MUC5B; SORL1; GCNT2; PSD2; DEFA4; MGAT5B; LPCAT1; VAC14; B3GALT4; HLA-DPB1; HSPG2; CUX1; MAN1C1; CYTH3; GALNT2; INPP5E; GALNT14; SCOC; PLD1; NECAB3; WNT6; FUT7; RHBDF1; SREBF1; FUT3; IL17RD	822	807
0.00601702	0.0973147	GO:0022604	b	4	regulation of cell morphogenesis	TBC1D8; ULK1; SPG20; SLIT1; GCNT2; ARHGEF7; SSH1; FMNL1; WTIP; NTRK3; ITPKA; CUX1; SSH2; HPN; MARK2; ATG5; FBLIM1; S100A10; NGEF; CDH4; TRPV2	442	438
0.00603529	0.0973147	GO:0008366	b	4	axon ensheathment	RARA; DICER1; CNTNAP1; GAL3ST1; TG; HGF; CLU; CLDN5	107	104
0.00619643	0.0973147	GO:0002697	b	4	regulation of immune effector process	RARA; RSAD2; TRIM15; ATG5; DHX58; HLA-C; HLA-B; AP1M1; LAG3; PRKCZ; NOD2; BST2; TRPM4; ELMOD2; BCL10	284	275
0.00650018	0.0973147	GO:0071706	b	4	tumor necrosis factor superfamily cytokine production	RARA; NFATC4; ARHGEF2; NOD2; CLU; TSPO; BCL10	89	84
0.00692812	0.0996124	GO:0060606	b	4	tube closure	RARA; PTK7; COBL; KDM2B; TSC2; BCL10; RGMA	87	85
0.00713918	0.0996124	GO:0032526	b	4	response to retinoic acid	RARA; PTK7; PTK6; TBX1; WNT6; NTRK3; CYP26B1; SREBF1	110	107
0.00720274	0.0996124	GO:0044271	b	4	cellular nitrogen compound biosynthetic process	HIF3A; TRIM15; HSF4; NKX2-3; FOXI2; TIMP2; RARA; BLOC1S2; NFE2L3; HPN; ARHGEF2; APBB2; NTRK3; OAS1; ZNF267; FLII; NODAL; KDM2A; RNASEK; KDM2B; FLCN; IGF1R; ZMYND8; CASZ1; PRMT2; TRIM26; NOD2; CAMK2A; PNKD; SMARCD3; HELZ2; GATA2; ADCY7; GUCY1B2; RNF2; RECQL5; NFATC4; FOXK2; AFAP1L2; HR; SKAP1; RPL3; ZNF697; GGCT; CRTC1; VENTX; SOX10; MKL1; ZBTB38; GMDS; NFE2; HOXA3; CCDC59; BAHCC1; HOXB6; GTF2IRD1…	4162	4086
0.00741862	0.100272	GO:0051129	b	4	negative regulation of cellular component organization	KATNB1; JARID2; SORL1; DLG4; SPG20; PTGER4; ARHGEF2; NFE2; SLIT1; ATG5; FLCN; ULK1; NGEF; PRKCZ; HPN; HGF; CLU; RAP1GAP2; GFI1; TBCD; MAD1L1; TOM1L2; PHF1	510	504
0.00763032	0.100272	GO:0009889	b	4	regulation of biosynthetic process	HIF3A; ACADVL; TRIM15; HSF4; NKX2-3; FOXI2; TIMP2; RARA; TRERF1; SPG20; NFE2L3; ARHGEF2; APBB2; NTRK3; ZNF668; ZNF267; FLII; KDM2A; KDM2B; NECAB3; FLCN; IGF1R; ZMYND8; CASZ1; PRMT2; TRIM26; NOD2; CAMK2A; SMARCD3; HELZ2; GATA2; ADCY7; MIF4GD; RNF2; RECQL5; NFATC4; FOXK2; AFAP1L2; HR; SKAP1; ZNF697; MCF2L; CRTC1; VENTX; SOX10; MKL1; ZBTB38; NFE2; HOXA3; BAHCC1; CCDC59; GCK; HOXB6; GTF2IRD1; MLLT10;…	4061	3986
0.00771321	0.100272	GO:0007160	b	4	cell-matrix adhesion	ACTN3; ACTN1; ITGB5; ARHGEF7; DDR1; TNXB; PRKCZ; OTOA; SNED1; S100A10; ZYX	183	179
0.00802373	0.102263	GO:0060485	b	4	mesenchyme development	HEYL; DICER1; PTK7; GCNT2; SOX10; NODAL; TBX2; TBX1; HPN; HGF; MESP1; JAG1	208	205

## Sheet: Pathways
Enriched pathway-based sets in the combined list of age-methylated and age-demethylated
p-value	q-value	pathway	source	members_input_overlap	size	effective_size
6.079e-05	0.00917928	Regulation of RAC1 activity	PID	NGEF; DEF6; ARHGEF7; VAV2; DOCK6; ARHGAP17; ARHGEF2	40	37
0.000149792	0.0113093	Regulation of CDC42 activity	PID	NGEF; ARHGEF7; VAV2; DOCK6; MCF2L; ARHGAP17	32	30
0.000464181	0.0233638	Cell adhesion molecules (CAMs) - Homo sapiens (human)	KEGG	HLA-DPB1; HLA-C; HLA-B; CD58; NRXN2; CDH4; CNTNAP1; PTPRF; ICAM3; CLDN2; CLDN5; HLA-DMA	145	138
0.00144774	0.0350891	NRAGE signals death through JNK	Reactome	NGEF; ARHGEF7; VAV2; ARHGEF2; MCF2L; BAD	48	45
0.00145668	0.0350891	Cell death signalling via NRAGE, NRIF and NADE	Reactome	CASP2; ARHGEF7; VAV2; ARHGEF2; MCF2L; BAD; NGEF	64	61
0.00151793	0.0350891	Other types of O-glycan biosynthesis - Homo sapiens (human)	KEGG	B3GALT4; POGLUT1; ST6GAL2; FUT7; MGAT5B	31	31
0.00162664	0.0350891	Regulation of RhoA activity	PID	NGEF; DEF6; VAV2; ARHGEF2; MCF2L; ARHGEF28	47	46

## Sheet: NEST analysis
Enriched neighborhood-based sets (NESTs) in the combined list of age-methylated and age-demethylated
p-value	q-value	centers_names	radius	members_input_overlap	size	effective_size	set_sources
3.3203e-08	0.000372504	PTPN6	2	ASB10; HSF4; COL11A2; AP1M1; TSPAN14; S100A10; MICA; TIMP2; RARA; ASB16; DNASE2; PTGER4; ARHGEF7; PPT2; PTGER2; NTRK3; ZNF267; FLII; KDM2A; VAC14; CDH4; HLA-DPB1; IGF1R; SLCO3A1; NGEF; PRMT2; AHCYL2; ATG5; CAMK2A; CTSF; KCNAB2; TOMM34; ADCY7; HELZ2; SSH1; GATA2; ELFN1; PLD1; SH3BP4; NRG2; BRSK2; MTCH1; HK2; SHANK2; RNF182; ARHGAP17; ANGPTL2; SPEG; SOX10; STK38L; PTPRN2; POM121C; HLA-C; HLA-B; SKA…	4330	4149	BIND; BioCarta; Biogrid; CORUM; DIP; EHMN; HPRD; HumanCyc; INOH; InnateDB; IntAct; KEGG; MINT; MIPS-MPPI; Manual upload; MatrixDB; NetPath; PDB; PID; PINdb; PhosphoPOINT; PhosphoSitePlus; Reactome; Spike
1.90097e-06	0.0055686	MAPK8	2	ASB10; HSF4; COL11A2; AP1M1; FKBP6; NOD2; S100A10; TIMP2; RARA; DLG4; PEA15; NFE2L3; ARHGEF7; CACNA1C; APBB2; NTRK3; PSD2; NAV2; FLII; KDM2A; VAC14; CDH4; HLA-DPB1; IGF1R; ZMYND8; TPCN2; PRMT2; AHCYL2; CLIP4; CAMK2A; KCNAB2; TOMM34; PNKD; SMARCD3; HELZ2; SSH1; BAHCC1; GATA2; ELFN1; BRSK2; SH3BP4; ADCY7; SCOC; PLD1; MIF4GD; HYAL3; SHANK2; RNF182; GFRA4; GUCY1B2; BST2; SPEG; MYO15A; PRDM16; RECQL5;…	5800	5570	BIND; BioCarta; Biogrid; CORUM; DIP; EHMN; HPRD; HumanCyc; INOH; InnateDB; IntAct; KEGG; MINT; MIPS-MPPI; Manual upload; MatrixDB; NetPath; PDB; PID; PINdb; PhosphoPOINT; PhosphoSitePlus; Reactome; Spike
1.95969e-06	0.0055686	EFNB1	2	ASB10; COL11A2; FAM124A; AP1M1; S100A10; ASB16; SPG20; ARHGEF7; FMNL1; MIB2; NTRK3; ZNF267; FLII; VAC14; HLA-DPB1; IGF1R; NGEF; NOD2; CAMK2A; SSH2; SSH1; ELFN1; DGKA; SCOC; PLD1; MTCH1; SHANK2; RNF182; ARHGAP17; STK38L; PTPRN2; AFAP1L2; HLA-B; HSPG2; DOCK6; KIF26B; GGCT; CRTC1; YTHDF1; ST6GAL2; ADRBK1; PPM1M; TNXB; MKL1; PILRA; PDLIM4; CCDC59; BAHCC1; TUBB3; GRN; ITPR3; COL16A1; DLG4; ITGAX; IRF5…	2819	2711	BIND; BioCarta; Biogrid; CORUM; DIP; EHMN; HPRD; HumanCyc; INOH; InnateDB; IntAct; KEGG; MINT; MIPS-MPPI; Manual upload; MatrixDB; NetPath; PDB; PID; PhosphoPOINT; PhosphoSitePlus; Reactome; Spike
2.7702e-06	0.0055686	PLD1	2	TRMT112; ITGAX; STARD13; NFATC4; HDAC4; COL11A2; HR; HLA-B; USP2; AP1M1; JARID2; MCF2L; HGF; BAD; MAPK10; NOD2; S100A10; ITGB5; SORBS3; TSC2; CYTH3; RARA; LPCAT1; ARHGAP17; ARHGEF7; PPM1M; CACNA1C; TNXB; ADRBK1; FHL2; PEA15; SVIL; HMHA1; CISH; ATG5; NRG2; VAC14; SORL1; ZBTB3; COL8A2; IGF1R; ULK1; NGEF; GRIN2D; PRMT2; RALGPS1; RHOBTB2; CAMK2A; ZMYND8; CUX1; ELMOD2; SMARCD3; HELZ2; SSH1; GRN; ITPR3…	1746	1665	BIND; BioCarta; Biogrid; CORUM; DIP; EHMN; HPRD; HumanCyc; INOH; InnateDB; IntAct; KEGG; MINT; MIPS-MPPI; Manual upload; NetPath; PDB; PID; PINdb; PhosphoPOINT; PhosphoSitePlus; Reactome; Spike
3.06132e-06	0.0055686	BMPR2	2	ASB10; HSF4; COL11A2; FAM124A; AP1M1; S100A10; RARA; NHLRC1; ASB16; AHCYL2; PTGER4; ARHGEF7; FMNL1; PTGER2; NTRK3; FLII; KDM2A; IGF1R; NGEF; NOD2; CAMK2A; TOMM34; SSH2; SSH1; GATA2; SH3BP4; DGKA; SCOC; PLD1; MTCH1; RNF182; BST2; SPEG; STK38L; STARD13; NFATC4; HLA-B; HSPG2; DOCK6; SAA1; WNT6; SPRYD3; ADRBK1; PPM1M; TNXB; PLEKHB1; NFE2; CDC42BPB; SPG20; KCNQ4; PTPRN2; GCK; GRN; ITPR3; COL16A1; ITGA…	3181	3054	BIND; BioCarta; Biogrid; CORUM; DIP; EHMN; HPRD; HumanCyc; INOH; InnateDB; IntAct; KEGG; MINT; MIPS-MPPI; Manual upload; MatrixDB; NetPath; PDB; PID; PINdb; PhosphoPOINT; PhosphoSitePlus; Reactome; Spike
3.09859e-06	0.0055686	NLK	2	ASB10; TRIM15; COL11A2; FAM124A; AP1M1; TSPAN14; S100A10; RARA; NHLRC1; ASB16; SPG20; ARHGEF7; DHRS1; FLII; B3GALT4; IGF1R; NGEF; PRMT2; AHCYL2; TRIM26; NOD2; CAMK2A; KCNAB2; TOMM34; SMARCD3; HELZ2; SSH1; GATA2; ELFN1; ADCY7; SCOC; MTCH1; MIF4GD; SHANK2; RNF182; HSD3B7; BST2; SPEG; STK38L; POM121C; ACADS; NFATC4; TNFAIP8L1; HSPG2; DOCK6; ZNF697; CRTC1; VENTX; SPRYD3; PPM1M; ZNF609; TNXB; MKL1; PL…	3263	3151	BIND; BioCarta; Biogrid; CORUM; DIP; EHMN; HPRD; HumanCyc; InnateDB; IntAct; KEGG; MINT; MIPS-MPPI; Manual upload; MatrixDB; NetPath; PDB; PID; PINdb; PhosphoPOINT; PhosphoSitePlus; Reactome; Spike
4.1123e-06	0.0055686	SMAD1	2	TRMT112; ASB10; MIRLET7B; HSF4; COL11A2; FAM124A; AP1M1; POGLUT1; NOD2; S100A10; RARA; NHLRC1; ASB16; AHCYL2; ARHGEF7; CACNA1C; MIB2; FAM114A1; FLII; NODAL; KDM2A; HLA-DPB1; IGF1R; NGEF; PRMT2; TRIM26; ATG5; TOMM34; PNKD; SMARCD3; HELZ2; SSH1; GATA2; ELFN1; INPP5E; SH3BP4; DGKA; PLD1; MTCH1; RNF182; ARHGAP17; SPEG; PRDM16; RECQL5; ACADS; NFATC4; TNFAIP8L1; COL8A2; HLA-C; HLA-B; HSPG2; SAA1; GGCT;…	4486	4323	BIND; BioCarta; Biogrid; CORUM; DIP; EHMN; HPRD; HumanCyc; INOH; InnateDB; IntAct; KEGG; MINT; MIPS-MPPI; Manual upload; MatrixDB; NetPath; PDB; PID; PINdb; PhosphoPOINT; PhosphoSitePlus; Reactome; Spike
4.25521e-06	0.0055686	TRIO	2	ACADS; ST6GAL2; HDAC4; PTK7; PTK6; AMPD2; HSPG2; ERG; TNXB; SAA1; MCF2L; LTB4R; BAD; STARD13; ITPR3; GLUD1; BLVRB; ITGB5; PSTPIP1; HOXA10; TSC2; ADRBK1; RARA; HGF; DEF6; DHX58; ARHGAP17; CACNB3; ARHGEF7; SLC9A3R1; HMHA1; MUC5B; MKL1; GP1BB; ITPKA; SVIL; FLII; SLIT1; DDR1; NTRK3; NRG2; FDFT1; DIP2A; PDLIM4; SORL1; IGF1R; NGEF; UNC5B; CCDC33; BAHCC1; LPCAT1; LTBP3; NAV2; S100A10; PNKD; RHOBTB2; MLL…	1802	1714	BIND; BioCarta; Biogrid; CORUM; DIP; EHMN; HPRD; InnateDB; IntAct; MINT; MIPS-MPPI; Manual upload; NetPath; PDB; PID; PhosphoPOINT; PhosphoSitePlus; Reactome; Spike
5.14332e-06	0.0055686	PRKCQ	2	HSF4; COL11A2; SSH1; TSPAN14; S100A10; RARA; DLG4; AHCYL2; NFE2L3; ARHGEF7; CACNA1C; MIB2; NTRK3; FLII; HLA-DPB1; IGF1R; AP1M1; NGEF; HK2; NOD2; CAMK2A; CTSF; KCNAB2; TOMM34; MGMT; GATA2; ADCY7; SCOC; PLD1; HSD3B7; BST2; MYO15A; PRDM16; NFATC4; HLA-C; HLA-B; SKAP1; SAA1; CRTC1; ADRBK1; PPM1M; HMHA1; TNXB; NFE2; GCK; PTPRN2; UNC5B; KCNQ4; GRN; COL16A1; BRE; ITGAX; PDAP1; UBE2O; DDR1; CAMKK1; IL17R…	2969	2830	BIND; BioCarta; Biogrid; CORUM; DIP; EHMN; HPRD; HumanCyc; INOH; InnateDB; IntAct; KEGG; MINT; MIPS-MPPI; Manual upload; MatrixDB; NetPath; PDB; PID; PINdb; PhosphoPOINT; PhosphoSitePlus; Reactome; Spike
5.24698e-06	0.0055686	SMAD5	2	ASB10; TRMT112; MIRLET7B; COL11A2; AP1M1; S100A10; RARA; NHLRC1; ASB16; SPG20; ARHGEF7; CACNA1C; NTRK3; KDM2A; IGF1R; NGEF; HK2; TRIM26; CAMK2A; TOMM34; SMARCD3; HELZ2; SSH1; GATA2; ELFN1; PLD1; MTCH1; RNF182; ARHGAP17; STK38L; RECQL5; ACADS; NFATC4; COL8A2; HLA-B; HSPG2; GGCT; LTBP3; ADRBK1; SOX10; PPM1M; TNXB; MKL1; PLEKHB1; NFE2; PDLIM4; BAHCC1; GRN; ITPR3; COL16A1; PRDM16; ZNRF1; IRF5; DDR1; …	2966	2863	BIND; BioCarta; Biogrid; CORUM; DIP; EHMN; HPRD; HumanCyc; INOH; InnateDB; IntAct; KEGG; MINT; MIPS-MPPI; Manual upload; MatrixDB; NetPath; PDB; PID; PINdb; PhosphoPOINT; PhosphoSitePlus; Reactome; Spike
5.4599e-06	0.0055686	SMURF2	2	HIF3A; ASB10; TRIM15; TIMP2; COL11A2; FAM124A; AP1M1; LDLRAD1; NOD2; S100A10; PDE9A; RARA; CYP26B1; NHLRC1; ASB16; AHCYL2; ARHGEF7; MIB2; NTRK3; ZNF267; FLII; NODAL; KDM2A; VAC14; HLA-DPB1; IGF1R; SLCO3A1; NGEF; HK2; TRIM26; ATG5; CAMK2A; KCNAB2; TOMM34; PNKD; MGMT; GATA2; ELFN1; NRG2; PLD1; MTCH1; SHANK2; RNF182; ARHGAP17; BST2; PRDM16; RECQL5; PTPRN2; ACADS; NFATC4; HR; HLA-B; HSPG2; DOCK6; KIF…	5375	5198	BIND; BioCarta; Biogrid; CORUM; DIP; EHMN; HPRD; HumanCyc; INOH; InnateDB; IntAct; KEGG; MINT; MIPS-MPPI; Manual upload; MatrixDB; NetPath; PDB; PID; PINdb; PhosphoPOINT; PhosphoSitePlus; Reactome; Spike
6.60101e-06	0.00588941	CASP3(1-277)	2	ASB10; HIF3A; HSF4; COL11A2; FAM124A; AP1M1; NOD2; S100A10; TIMP2; RARA; NHLRC1; DLG4; C1RL; PEA15; NFE2L3; ARHGEF7; PPT2; CACNA1C; APBB2; NTRK3; ZNF267; FLII; GFRA4; KDM2A; VAC14; CDH4; HLA-DPB1; IGF1R; ZMYND8; PRMT2; AHCYL2; TRIM26; LPCAT1; CAMK2A; TOMM34; PNKD; SMARCD3; SSH1; GATA2; ELFN1; BRSK2; ADCY7; SCOC; PLD1; MTCH1; SHANK2; RNF182; WISP2; BST2; MYO15A; STK38L; RECQL5; PDLIM4; STARD13; NF…	5495	5282	BIND; BioCarta; Biogrid; CORUM; DIP; EHMN; HPRD; HumanCyc; INOH; InnateDB; IntAct; KEGG; MINT; MIPS-MPPI; Manual upload; MatrixDB; NetPath; PDB; PID; PINdb; PhosphoPOINT; PhosphoSitePlus; Reactome; Spike
6.82435e-06	0.00588941	KCNA3	2	MAP4K1; PDLIM4; ITGAX; COL11A2; COL8A2; HLA-C; HLA-B; USP2; HSPG2; CNTNAP1; BAD; ITPR3; GRASP; MUC5B; HOXA10; TSC2; ADRBK1; DGKZ; DLG4; DHX58; CACNA1C; TNXB; MKL1; NTRK3; FHL2; ATG5; KCNQ4; PTPRN2; HLA-DPB1; IGF1R; ITGB5; BAHCC1; CAMK2A; KCNAB2; CUX1; SSH1; CLU; COL16A1; SHANK2; ELFN1; PLD1; ACTN3; GFI1; LRFN1; PTPRF; PTPRE; GRIN2D; PTRF; TFDP1	979	940	BIND; BioCarta; Biogrid; CORUM; DIP; EHMN; HPRD; HumanCyc; INOH; InnateDB; IntAct; MINT; MIPS-MPPI; Manual upload; NetPath; PDB; PID; PhosphoPOINT; PhosphoSitePlus; Reactome; Spike
8.26927e-06	0.00634944	ARHGEF7	2	ASB10; ASB16; AP1M1; FKBP6; NOD2; S100A10; RARA; MUM1; DLG4; PEA15; ARHGEF7; CACNA1C; NTRK3; ZNF267; FLII; HLA-DPB1; IGF1R; ADCY7; NGEF; AHCYL2; LPCAT1; CAMK2A; TOMM34; PNKD; SMARCD3; SSH1; ELFN1; DGKA; PLD1; MTCH1; SHANK2; NRXN2; RNF182; ARHGAP17; SPEG; STK38L; PTPRN2; POM121C; ACADS; HR; HLA-B; HSPG2; DOCK6; SAA1; CRTC1; YTHDF1; SPRYD3; ST6GAL2; ADRBK1; ATG5; PPM1M; TNXB; MKL1; PLEKHB1; PILRA; …	4131	3970	BIND; BioCarta; Biogrid; CORUM; DIP; EHMN; HPRD; HumanCyc; InnateDB; IntAct; KEGG; MINT; MIPS-MPPI; Manual upload; MatrixDB; NetPath; PDB; PID; PINdb; PhosphoPOINT; PhosphoSitePlus; Reactome; Spike
8.48932e-06	0.00634944	ZBTB16	2	ASB10; HIF3A; ZNF609; TRIM15; HSF4; COL11A2; FAM124A; AP1M1; TSPAN14; NOD2; S100A10; RARA; NHLRC1; DLG4; ADAMTS2; PTGER4; ARHGEF7; CACNA1C; PTGER2; NTRK3; OAS1; NAV2; FLII; SNX20; KDM2A; VAC14; IGF1R; ZMYND8; PRMT2; AHCYL2; TRIM26; CLIP4; CAMK2A; KCNAB2; TOMM34; PNKD; SMARCD3; HELZ2; MGMT; BAHCC1; GATA2; ELFN1; ADCY7; SCOC; PLD1; MTCH1; MIF4GD; SHANK2; RNF182; HSD3B7; BST2; DHRS1; RECQL5; PDLIM4;…	5868	5651	BIND; BioCarta; Biogrid; CORUM; DIP; EHMN; HPRD; HumanCyc; INOH; InnateDB; IntAct; KEGG; MINT; MIPS-MPPI; Manual upload; MatrixDB; NetPath; PDB; PID; PINdb; PhosphoPOINT; PhosphoSitePlus; Reactome; Spike
9.73599e-06	0.00669547	HDAC3	2	TRMT112; HIF3A; MIRLET7B; MACROD1; COL11A2; FAM124A; AP1M1; POGLUT1; NKX2-3; FOXI2; RARA; PLEKHB1; ASB16; SPG20; NFE2L3; ACSM3; FMNL1; MIB2; NAV2; FLII; KDM2A; KDM2B; VAC14; CDH4; IGF1R; NGEF; HK2; TRIM26; NOD2; CAMK2A; KCNAB2; TOMM34; SMARCD3; HELZ2; MGMT; BAHCC1; GATA2; ELFN1; SH3BP4; DGKA; SCOC; PLD1; MTCH1; MIF4GD; SHANK2; RNF182; ARHGAP17; BST2; SPEG; SOX10; STK38L; RECQL5; ACADS; AFAP1L2; H…	5440	5243	BIND; BioCarta; Biogrid; CORUM; DIP; EHMN; HPRD; HumanCyc; InnateDB; IntAct; KEGG; MINT; MIPS-MPPI; Manual upload; MatrixDB; NetPath; PDB; PID; PINdb; PhosphoPOINT; PhosphoSitePlus; Reactome; Spike

## Sheet: input_list
Gene symbol	Entrez_ID	Ensembl	Gene name	effect
ABCA2	20	ENSG00000107331	ATP-binding cassette, sub-family A (ABC1), member 2	1
ABCC3	8714	ENSG00000108846	ATP-binding cassette, sub-family C (CFTR/MRP), member 3	-1
ACADS	35	ENSG00000122971	acyl-CoA dehydrogenase, C-2 to C-3 short chain	-1
ACADVL	37	ENSG00000072778	acyl-CoA dehydrogenase, very long chain	-1
ACSF3	197322	ENSG00000176715	acyl-CoA synthetase family member 3	1
ACSM3	6296	ENSG00000005187	acyl-CoA synthetase medium-chain family member 3	-1
ACTN1	87	ENSG00000072110	actinin, alpha 1	1
ACTN3	89	NULL	actinin, alpha 3	1
ADAM33	80332	ENSG00000149451	ADAM metallopeptidase domain 33	1
ADAMTS2	9509	ENSG00000087116	ADAM metallopeptidase with thrombospondin type 1 motif, 2	1
ADCK2	90956	ENSG00000133597	aarF domain containing kinase 2	-1
ADCY7	113	ENSG00000121281	adenylate cyclase 7	-1
ADRBK1	156	ENSG00000173020	adrenergic, beta, receptor kinase 1	-1
AFAP1L2	84632	ENSG00000169129	actin filament associated protein 1-like 2	1
AHCYL2	23382	ENSG00000158467	adenosylhomocysteinase-like 2	-1
ALDH3B1	221	NULL	aldehyde dehydrogenase 3 family, member B1	-1
AMPD2	271	ENSG00000116337	adenosine monophosphate deaminase 2	1
ANGPTL2	23452	ENSG00000136859	angiopoietin-like 2	1
ANKRD2	26287	ENSG00000165887	ankyrin repeat domain 2 (stretch responsive muscle)	-1
ANKRD33B	651746	ENSG00000164236	ankyrin repeat domain 33B	-1
AP1M1	8907	ENSG00000072958	adaptor-related protein complex 1, mu 1 subunit	-1
APBB2	323	ENSG00000163697	amyloid beta (A4) precursor protein-binding, family B, member 2	-1
ARHGAP17	55114	ENSG00000140750	Rho GTPase activating protein 17	-1
ARHGEF2	9181	ENSG00000116584	Rho/Rac guanine nucleotide exchange factor (GEF) 2	-1
ARHGEF28	64283	ENSG00000214944	Rho guanine nucleotide exchange factor (GEF) 28	1
ARHGEF7	8874	ENSG00000102606	Rho guanine nucleotide exchange factor (GEF) 7	1
ARID3A	1820	ENSG00000116017	AT rich interactive domain 3A (BRIGHT-like)	-1
ARPP21	10777	ENSG00000172995	cAMP-regulated phosphoprotein, 21kDa	1
ARSG	22901	ENSG00000141337	arylsulfatase G	-1
ASB10	136371	ENSG00000146926	ankyrin repeat and SOCS box containing 10	1
ASB16	92591	ENSG00000161664	ankyrin repeat and SOCS box containing 16	1
ATG4D	84971	ENSG00000130734	autophagy related 4D, cysteine peptidase	-1
ATG5	9474	ENSG00000057663	autophagy related 5	1
ATOH8	84913	ENSG00000168874	atonal homolog 8 (Drosophila)	-1
ATP11A	23250	ENSG00000068650	ATPase, class VI, type 11A	1
AUTS2	26053	ENSG00000158321	autism susceptibility candidate 2	1
B3GALT4	8705	ENSG00000235863	UDP-Gal:betaGlcNAc beta 1,3-galactosyltransferase, polypeptide 4	-1
B4GALNT1	2583	ENSG00000135454	beta-1,4-N-acetyl-galactosaminyl transferase 1	1
BAD	572	ENSG00000002330	BCL2-associated agonist of cell death	-1
BAHCC1	57597	ENSG00000171282	BAH domain and coiled-coil containing 1	-1
BAT5	NULL			-1
BATF2	116071	ENSG00000168062	basic leucine zipper transcription factor, ATF-like 2	-1
BCL10	8915	ENSG00000142867	B-cell CLL/lymphoma 10	-1
BLOC1S2	282991	ENSG00000196072	biogenesis of lysosomal organelles complex-1, subunit 2	-1
BLVRB	645	ENSG00000090013	biliverdin reductase B (flavin reductase (NADPH))	-1
BRE	9577	ENSG00000158019	brain and reproductive organ-expressed (TNFRSF1A modulator)	-1
BRSK2	9024	ENSG00000174672	BR serine/threonine kinase 2	1
BSDC1	55108	ENSG00000160058	BSD domain containing 1	-1
BSND	7809	ENSG00000162399	Bartter syndrome, infantile, with sensorineural deafness (Barttin)	1
BST2	684	ENSG00000130303	bone marrow stromal cell antigen 2	-1
BTBD11	121551	ENSG00000151136	BTB (POZ) domain containing 11	1
BTBD19	149478	ENSG00000222009	BTB (POZ) domain containing 19	-1
BUD31	8896	ENSG00000106245	BUD31 homolog (S. cerevisiae)	-1
C10orf41	NULL			1
C12orf26	NULL			-1
C13orf15	NULL			1
C13orf26	NULL			1
C16orf13	84326	ENSG00000130731	chromosome 16 open reading frame 13	-1
C17orf49	124944	ENSG00000161939,ENSG00000258315	chromosome 17 open reading frame 49	-1
C17orf96	100170841	ENSG00000179294	chromosome 17 open reading frame 96	1
C18orf1	753	ENSG00000168675	chromosome 18 open reading frame 1	1
C19orf12	83636	ENSG00000131943	chromosome 19 open reading frame 12	-1
C1orf168	199920	ENSG00000187889	chromosome 1 open reading frame 168	1
C1orf183	NULL			1
C1orf210	149466	ENSG00000253313	chromosome 1 open reading frame 210	1
C1orf92	NULL			1
C1QL3	389941	ENSG00000165985	complement component 1, q subcomponent-like 3	1
C1RL	51279	ENSG00000139178	complement component 1, r subcomponent-like	-1
C20orf134	NULL			-1
C20orf54	NULL			-1
C21orf7	56911	ENSG00000156265	chromosome 21 open reading frame 7	-1
C3orf64	NULL			-1
C3orf74	100128378	NULL	chromosome 3 open reading frame 74	-1
C4orf19	55286	ENSG00000154274	chromosome 4 open reading frame 19	1
C7orf50	84310	ENSG00000146540	chromosome 7 open reading frame 50	1
C8orf86	389649	ENSG00000196166	chromosome 8 open reading frame 86	-1
C9orf139	401563	ENSG00000180539	chromosome 9 open reading frame 139	-1
CA7	766	ENSG00000168748	carbonic anhydrase VII	1
CACNA1C	775	ENSG00000151067	calcium channel, voltage-dependent, L type, alpha 1C subunit	1
CACNB3	784	ENSG00000167535	calcium channel, voltage-dependent, beta 3 subunit	-1
CALHM2	51063	ENSG00000138172	calcium homeostasis modulator 2	-1
CAMK2A	815	ENSG00000070808	calcium/calmodulin-dependent protein kinase II alpha	-1
CAMKK1	84254	ENSG00000004660	calcium/calmodulin-dependent protein kinase kinase 1, alpha	1
CASP2	835	ENSG00000106144	caspase 2, apoptosis-related cysteine peptidase	-1
CASZ1	54897	ENSG00000130940	castor zinc finger 1	1
CBX7	23492	ENSG00000100307	chromobox homolog 7	-1
CCDC33	80125	ENSG00000140481	coiled-coil domain containing 33	-1
CCDC58	131076	ENSG00000160124	coiled-coil domain containing 58	-1
CCDC59	29080	ENSG00000133773	coiled-coil domain containing 59	-1
CCDC82	79780	ENSG00000149231	coiled-coil domain containing 82	-1
CD58	965	ENSG00000116815	CD58 molecule	-1
CDC42BPB	9578	ENSG00000198752	CDC42 binding protein kinase beta (DMPK-like)	1
CDH23	64072	ENSG00000107736	cadherin-related 23	1
CDH4	1002	ENSG00000179242	cadherin 4, type 1, R-cadherin (retinal)	1
CEACAM7	1087	ENSG00000007306	carcinoembryonic antigen-related cell adhesion molecule 7	1
CHCHD6	84303	ENSG00000159685	coiled-coil-helix-coiled-coil-helix domain containing 6	1
CHRNE	1145	ENSG00000108556	cholinergic receptor, nicotinic, epsilon (muscle)	-1
CISH	1154	ENSG00000114737	cytokine inducible SH2-containing protein	-1
CITED4	163732	ENSG00000179862	Cbp/p300-interacting transactivator, with Glu/Asp-rich carboxy-terminal domain, 4	-1
CLDN2	9075	ENSG00000165376	claudin 2	-1
CLDN5	7122	ENSG00000184113	claudin 5	1
CLEC16A	23274	ENSG00000038532	C-type lectin domain family 16, member A	1
CLEC3B	7123	ENSG00000163815	C-type lectin domain family 3, member B	-1
CLIP4	79745	ENSG00000115295	CAP-GLY domain containing linker protein family, member 4	-1
CLU	1191	ENSG00000120885	clusterin	-1
CMTM7	112616	ENSG00000153551	CKLF-like MARVEL transmembrane domain containing 7	-1
CNFN	84518	ENSG00000105427	cornifelin	-1
CNIH2	254263	ENSG00000174871	cornichon homolog 2 (Drosophila)	1
CNTD1	124817	ENSG00000176563	cyclin N-terminal domain containing 1	1
CNTNAP1	8506	ENSG00000108797	contactin associated protein 1	1
COBL	23242	ENSG00000106078	cordon-bleu homolog (mouse)	1
COL11A2	1302	ENSG00000204248	collagen, type XI, alpha 2	-1
COL16A1	1307	ENSG00000084636	collagen, type XVI, alpha 1	-1
COL20A1	57642	ENSG00000101203	collagen, type XX, alpha 1	1
COL8A2	1296	ENSG00000171812	collagen, type VIII, alpha 2	-1
CORO2B	10391	ENSG00000103647	coronin, actin binding protein, 2B	1
CREB3L1	90993	ENSG00000157613	cAMP responsive element binding protein 3-like 1	-1
CRIP2	1397	ENSG00000182809	cysteine-rich protein 2	-1
CRTC1	23373	ENSG00000105662	CREB regulated transcription coactivator 1	-1
CRYL1	51084	ENSG00000165475	crystallin, lambda 1	1
CST7	8530	ENSG00000077984	cystatin F (leukocystatin)	-1
CTSD	1509	ENSG00000117984	cathepsin D	-1
CTSF	8722	ENSG00000174080	cathepsin F	-1
CUX1	1523	ENSG00000257923	cut-like homeobox 1	-1
CXCR4	7852	ENSG00000121966	chemokine (C-X-C motif) receptor 4	-1
CXXC5	51523	ENSG00000171604	CXXC finger protein 5	-1
CYP26B1	56603	ENSG00000003137	cytochrome P450, family 26, subfamily B, polypeptide 1	1
CYP4F3	4051	ENSG00000186529	cytochrome P450, family 4, subfamily F, polypeptide 3	-1
CYTH3	9265	ENSG00000008256	cytohesin 3	-1
DCDC2B	149069	ENSG00000222046	doublecortin domain containing 2B	-1
DCST1	149095	ENSG00000163357	DC-STAMP domain containing 1	1
DCST2	127579	ENSG00000163354	DC-STAMP domain containing 2	1
DDR1	780	ENSG00000204580	discoidin domain receptor tyrosine kinase 1	1
DECR1	1666	ENSG00000104325	2,4-dienoyl CoA reductase 1, mitochondrial	-1
DEF6	50619	ENSG00000023892	differentially expressed in FDCP 6 homolog (mouse)	-1
DEFA4	1669	ENSG00000164821	defensin, alpha 4, corticostatin	-1
DEFB132	400830	ENSG00000186458	defensin, beta 132	-1
DEGS2	123099	ENSG00000168350	delta(4)-desaturase, sphingolipid 2	-1
DGKA	1606	ENSG00000065357	diacylglycerol kinase, alpha 80kDa	1
DGKZ	8525	ENSG00000149091	diacylglycerol kinase, zeta	1
DHRS1	115817	ENSG00000157379	dehydrogenase/reductase (SDR family) member 1	-1
DHRS9	10170	ENSG00000073737	dehydrogenase/reductase (SDR family) member 9	-1
DHX58	79132	ENSG00000108771	DEXH (Asp-Glu-X-His) box polypeptide 58	1
DICER1	23405	ENSG00000100697	dicer 1, ribonuclease type III	1
DIP2A	23181	ENSG00000160305	DIP2 disco-interacting protein 2 homolog A (Drosophila)	-1
DIS3L2	129563	ENSG00000144535	DIS3 mitotic control homolog (S. cerevisiae)-like 2	-1
DLG4	1742	ENSG00000132535	discs, large homolog 4 (Drosophila)	-1
DMKN	93099	ENSG00000161249	dermokine	1
DNASE2	1777	ENSG00000105612	deoxyribonuclease II, lysosomal	-1
DOCK6	57572	ENSG00000130158	dedicator of cytokinesis 6	-1
DRG2	1819	ENSG00000108591	developmentally regulated GTP binding protein 2	1
EFCAB1	79645	ENSG00000034239	EF-hand calcium binding domain 1	-1
EHD1	10938	ENSG00000110047	EH-domain containing 1	-1
ELFN1	392617	ENSG00000225968	extracellular leucine-rich repeat and fibronectin type III domain containing 1	-1
ELFN2	114794	ENSG00000166897	extracellular leucine-rich repeat and fibronectin type III domain containing 2	1
ELMOD2	255520	ENSG00000179387	ELMO/CED-12 domain containing 2	-1
EMILIN1	11117	ENSG00000138080	elastin microfibril interfacer 1	-1
EMP1	2012	ENSG00000134531	epithelial membrane protein 1	-1
ENTPD7	57089	ENSG00000198018	ectonucleoside triphosphate diphosphohydrolase 7	-1
ERC2	26059	ENSG00000187672	ELKS/RAB6-interacting/CAST family member 2	1
ERG	2078	ENSG00000157554	v-ets erythroblastosis virus E26 oncogene homolog (avian)	-1
ESRP2	80004	ENSG00000103067	epithelial splicing regulatory protein 2	1
FABP7	2173	ENSG00000164434	fatty acid binding protein 7, brain	1
FAM100B	283991	ENSG00000185262	family with sequence similarity 100, member B	-1
FAM114A1	92689	ENSG00000197712	family with sequence similarity 114, member A1	-1
FAM124A	220108	ENSG00000150510	family with sequence similarity 124A	1
FAM160B2	64760	ENSG00000158863	family with sequence similarity 160, member B2	-1
FAM162A	26355	ENSG00000114023	family with sequence similarity 162, member A	-1
FAM198B	51313	ENSG00000164125	family with sequence similarity 198, member B	-1
FAM19A2	338811	ENSG00000198673	family with sequence similarity 19 (chemokine (C-C motif)-like), member A2	-1
FAM53B	9679	ENSG00000189319	family with sequence similarity 53, member B	-1
FANCE	2178	ENSG00000112039	Fanconi anemia, complementation group E	-1
FBLIM1	54751	ENSG00000162458	filamin binding LIM protein 1	1
FBLN7	129804	ENSG00000144152	fibulin 7	-1
FBXL8	55336	ENSG00000135722	F-box and leucine-rich repeat protein 8	1
FBXW7	55294	ENSG00000109670	F-box and WD repeat domain containing 7, E3 ubiquitin protein ligase	1
FDFT1	2222	ENSG00000079459	farnesyl-diphosphate farnesyltransferase 1	-1
FHL2	2274	ENSG00000115641	four and a half LIM domains 2	-1
FKBP6	8468	ENSG00000077800	FK506 binding protein 6, 36kDa	1
FLCN	201163	ENSG00000154803	folliculin	1
FLII	2314	ENSG00000177731	flightless I homolog (Drosophila)	-1
FLJ43663	378805	NULL	uncharacterized LOC378805	-1
FMNL1	752	ENSG00000184922	formin-like 1	1
FOXI2	399823	ENSG00000186766	forkhead box I2	1
FOXK1	221937	ENSG00000164916	forkhead box K1	1
FOXK2	3607	ENSG00000141568	forkhead box K2	1
FRMD8	83786	ENSG00000126391	FERM domain containing 8	-1
FSCN1	6624	ENSG00000075618	fascin homolog 1, actin-bundling protein (Strongylocentrotus purpuratus)	-1
FUT3	2525	ENSG00000171124	fucosyltransferase 3 (galactoside 3(4)-L-fucosyltransferase, Lewis blood group)	-1
FUT7	2529	ENSG00000180549	fucosyltransferase 7 (alpha (1,3) fucosyltransferase)	-1
GABBR1	2550	ENSG00000204681	gamma-aminobutyric acid (GABA) B receptor, 1	-1
GAL3ST1	9514	ENSG00000128242	galactose-3-O-sulfotransferase 1	1
GALNT14	79623	ENSG00000158089	UDP-N-acetyl-alpha-D-galactosamine:polypeptide N-acetylgalactosaminyltransferase 14 (GalNAc-T14)	-1
GALNT2	2590	ENSG00000143641	UDP-N-acetyl-alpha-D-galactosamine:polypeptide N-acetylgalactosaminyltransferase 2 (GalNAc-T2)	1
GAS2L3	283431	ENSG00000139354	growth arrest-specific 2 like 3	1
GATA2	2624	ENSG00000179348	GATA binding protein 2	-1
GCK	2645	ENSG00000106633	glucokinase (hexokinase 4)	1
GCNT2	2651	ENSG00000111846	glucosaminyl (N-acetyl) transferase 2, I-branching enzyme (I blood group)	1
GFI1	2672	ENSG00000162676	growth factor independent 1 transcription repressor	-1
GFPT2	9945	ENSG00000131459	glutamine-fructose-6-phosphate transaminase 2	-1
GFRA4	64096	ENSG00000125861	GDNF family receptor alpha 4	1
GGCT	79017	ENSG00000006625	gamma-glutamylcyclotransferase	-1
GGT7	2686	ENSG00000131067	gamma-glutamyltransferase 7	1
GLIPR1L2	144321	ENSG00000180481	GLI pathogenesis-related 1 like 2	-1
GLTP	51228	ENSG00000139433	glycolipid transfer protein	-1
GLUD1	2746	ENSG00000148672	glutamate dehydrogenase 1	-1
GMDS	2762	ENSG00000112699	GDP-mannose 4,6-dehydratase	1
GP1BB	2812	ENSG00000203618	glycoprotein Ib (platelet), beta polypeptide	1
GPR132	29933	ENSG00000183484	G protein-coupled receptor 132	-1
GPR137	56834	ENSG00000173264	G protein-coupled receptor 137	-1
GPR3	2827	ENSG00000181773	G protein-coupled receptor 3	-1
GPRC5C	55890	ENSG00000170412	G protein-coupled receptor, family C, group 5, member C	-1
GPSM3	63940	ENSG00000213654	G-protein signaling modulator 3	-1
GRASP	160622	ENSG00000161835	GRP1 (general receptor for phosphoinositides 1)-associated scaffold protein	1
GRIN2D	2906	ENSG00000105464	glutamate receptor, ionotropic, N-methyl D-aspartate 2D	1
GRN	2896	ENSG00000030582	granulin	-1
GTF2IRD1	9569	ENSG00000006704	GTF2I repeat domain containing 1	-1
GUCY1B2	2974	NULL	guanylate cyclase 1, soluble, beta 2 (pseudogene)	-1
HCP5	10866	NULL	HLA complex P5 (non-protein coding)	-1
HDAC4	9759	ENSG00000068024	histone deacetylase 4	-1
HELZ2	NULL			-1
HERC6	55008	ENSG00000138642	HECT and RLD domain containing E3 ubiquitin protein ligase family member 6	-1
HEYL	26508	ENSG00000163909	hairy/enhancer-of-split related with YRPW motif-like	1
HGF	3082	ENSG00000019991	hepatocyte growth factor (hepapoietin A; scatter factor)	-1
HIF3A	64344	ENSG00000124440	hypoxia inducible factor 3, alpha subunit	1
HK2	3099	ENSG00000159399	hexokinase 2	-1
HLA-B	3106	ENSG00000234745	major histocompatibility complex, class I, B	-1
HLA-C	3107	ENSG00000204525	major histocompatibility complex, class I, C	-1
HLA-DMA	3108	ENSG00000204257	major histocompatibility complex, class II, DM alpha	-1
HLA-DPB1	3115	ENSG00000223865	major histocompatibility complex, class II, DP beta 1	-1
HMHA1	23526	ENSG00000180448	histocompatibility (minor) HA-1	-1
HOXA10	3206	ENSG00000253293	homeobox A10	1
HOXA3	3200	ENSG00000105997	homeobox A3	1
HOXB6	3216	ENSG00000108511	homeobox B6	1
HPN	3249	ENSG00000105707	hepsin	-1
HPS6	79803	ENSG00000166189	Hermansky-Pudlak syndrome 6	-1
HR	55806	ENSG00000168453	hairless homolog (mouse)	1
HSD3B7	80270	ENSG00000099377	hydroxy-delta-5-steroid dehydrogenase, 3 beta- and steroid delta-isomerase 7	-1
HSF4	3299	ENSG00000102878	heat shock transcription factor 4	1
HSPG2	3339	ENSG00000142798	heparan sulfate proteoglycan 2	-1
HYAL3	8372	ENSG00000186792	hyaluronoglucosaminidase 3	-1
ICAM3	3385	ENSG00000076662	intercellular adhesion molecule 3	-1
IGF1R	3480	ENSG00000140443	insulin-like growth factor 1 receptor	-1
IGSF9B	22997	ENSG00000080854	immunoglobulin superfamily, member 9B	1
IL17RD	54756	ENSG00000144730	interleukin 17 receptor D	1
IL18BP	10068	ENSG00000137496	interleukin 18 binding protein	-1
IMPDH2	3615	ENSG00000178035	IMP (inosine 5'-monophosphate) dehydrogenase 2	-1
INPP1	3628	ENSG00000151689	inositol polyphosphate-1-phosphatase	-1
INPP5E	56623	ENSG00000148384	inositol polyphosphate-5-phosphatase, 72 kDa	-1
INSC	387755	ENSG00000188487	inscuteable homolog (Drosophila)	-1
IRF5	3663	ENSG00000128604	interferon regulatory factor 5	-1
ITGAX	3687	ENSG00000140678	integrin, alpha X (complement component 3 receptor 4 subunit)	-1
ITGB5	3693	ENSG00000082781	integrin, beta 5	-1
ITPK1	3705	ENSG00000100605	inositol-tetrakisphosphate 1-kinase	-1
ITPKA	3706	ENSG00000137825	inositol-trisphosphate 3-kinase A	1
ITPR3	3710	ENSG00000096433	inositol 1,4,5-trisphosphate receptor, type 3	1
JAG1	182	ENSG00000101384	jagged 1	-1
JARID2	3720	ENSG00000008083	jumonji, AT rich interactive domain 2	-1
JRKL	8690	ENSG00000183340	jerky homolog-like (mouse)	-1
KATNB1	10300	ENSG00000140854	katanin p80 (WD repeat containing) subunit B 1	-1
KCNAB2	8514	ENSG00000069424	potassium voltage-gated channel, shaker-related subfamily, beta member 2	-1
KCNQ4	9132	ENSG00000117013	potassium voltage-gated channel, KQT-like subfamily, member 4	1
KCTD18	130535	ENSG00000155729	potassium channel tetramerisation domain containing 18	-1
KDM2A	22992	ENSG00000173120	lysine (K)-specific demethylase 2A	-1
KDM2B	84678	ENSG00000089094	lysine (K)-specific demethylase 2B	-1
KIAA0649	NULL			-1
KIAA1614	57710	ENSG00000135835	KIAA1614	1
KIAA1949	NULL			-1
KIF26B	55083	ENSG00000162849	kinesin family member 26B	-1
KLF13	51621	ENSG00000169926	Kruppel-like factor 13	1
KLF9	687	ENSG00000119138	Kruppel-like factor 9	-1
KRT80	144501	ENSG00000167767	keratin 80	-1
KRT81	3887	ENSG00000205426	keratin 81	1
LAG3	3902	ENSG00000089692	lymphocyte-activation gene 3	1
LDLRAD1	388633	ENSG00000203985	low density lipoprotein receptor class A domain containing 1	1
LIMS3-LOC440895	100271835	NULL	LIMS3-LOC440895 readthrough	-1
LOC100126784	100126784	NULL	uncharacterized LOC100126784	-1
LOC100129637	100129637	NULL	uncharacterized LOC100129637	1
LOC100131496	100131496	NULL	uncharacterized LOC100131496	-1
LOC100133669	100133669	NULL	uncharacterized LOC100133669	-1
LOC100133991	NULL			1
LOC100271722	100271722	NULL	uncharacterized LOC100271722	-1
LOC100302650	NULL			-1
LOC254559	254559	NULL	uncharacterized LOC254559	1
LOC283314	NULL			-1
LOC285780	NULL			1
LOC338799	338799	NULL	uncharacterized LOC338799	-1
LOC390595	NULL			1
LOC400931	NULL			1
LOC404266	NULL			1
LOC440895	440895	ENSG00000186148	two pore channel 3 pseudogene	-1
LOC643008	NULL			-1
LOC728264	NULL			1
LPCAT1	79888	ENSG00000153395	lysophosphatidylcholine acyltransferase 1	-1
LPPR2	64748	ENSG00000105520	lipid phosphate phosphatase-related protein type 2	1
LRDD	NULL			-1
LRFN1	57622	ENSG00000128011	leucine rich repeat and fibronectin type III domain containing 1	1
LRRC48	83450	ENSG00000171962	leucine rich repeat containing 48	-1
LRRC59	55379	ENSG00000108829	leucine rich repeat containing 59	-1
LTB4R	1241	ENSG00000213903	leukotriene B4 receptor	-1
LTBP3	4054	ENSG00000168056	latent transforming growth factor beta binding protein 3	-1
LY86	9450	ENSG00000112799	lymphocyte antigen 86	1
MACROD1	28992	ENSG00000133315	MACRO domain containing 1	1
MAD1L1	8379	ENSG00000002822	MAD1 mitotic arrest deficient-like 1 (yeast)	1
MAN1C1	57134	ENSG00000117643	mannosidase, alpha, class 1C, member 1	1
MAP4K1	11184	ENSG00000104814	mitogen-activated protein kinase kinase kinase kinase 1	1
MAPK10	5602	ENSG00000109339	mitogen-activated protein kinase 10	-1
MARK2	2011	ENSG00000072518	MAP/microtubule affinity-regulating kinase 2	-1
MAS1L	116511	ENSG00000204687	MAS1 oncogene-like	-1
MCF2L	23263	ENSG00000126217	MCF.2 cell line derived transforming sequence-like	-1
MESP1	55897	ENSG00000166823	mesoderm posterior 1 homolog (mouse)	-1
MGAT5B	146664	ENSG00000167889	mannosyl (alpha-1,6-)-glycoprotein beta-1,6-N-acetyl-glucosaminyltransferase, isozyme B	-1
MGMT	4255	ENSG00000170430	O-6-methylguanine-DNA methyltransferase	1
MGRN1	23295	ENSG00000102858	mahogunin ring finger 1, E3 ubiquitin protein ligase	-1
MIB2	142678	ENSG00000197530	mindbomb E3 ubiquitin protein ligase 2	-1
MICA	100507436	ENSG00000204520	MHC class I polypeptide-related sequence A	-1
MIF4GD	57409	ENSG00000125457	MIF4G domain containing	-1
MIR10A	406902	NULL	microRNA 10a	-1
MIR183	406959	NULL	microRNA 183	1
MIR219-2	407003	NULL	microRNA 219-2	1
MIR574	693159	NULL	microRNA 574	-1
MIR96	407053	NULL	microRNA 96	1
MIRLET7A3	406883	NULL	microRNA let-7a-3	1
MIRLET7B	406884	NULL	microRNA let-7b	1
MKL1	57591	ENSG00000196588	megakaryoblastic leukemia (translocation) 1	1
MLLT10	8028	ENSG00000078403	myeloid/lymphoid or mixed-lineage leukemia (trithorax homolog, Drosophila); translocated to, 10	-1
MTCH1	23787	ENSG00000137409	mitochondrial carrier 1	-1
MTHFD1L	25902	ENSG00000120254	methylenetetrahydrofolate dehydrogenase (NADP+ dependent) 1-like	1
MUC5B	727897	ENSG00000117983	mucin 5B, oligomeric mucus/gel-forming	1
MUM1	84939	ENSG00000160953	melanoma associated antigen (mutated) 1	-1
MYEOV2	150678	ENSG00000172428	myeloma overexpressed 2	-1
MYL6	4637	ENSG00000092841	myosin, light chain 6, alkali, smooth muscle and non-muscle	-1
MYO15A	51168	ENSG00000091536	myosin XVA	1
MYOM3	127294	ENSG00000142661	myomesin family, member 3	-1
NACC2	138151	ENSG00000148411	NACC family member 2, BEN and BTB (POZ) domain containing	-1
NANOS3	342977	ENSG00000187556	nanos homolog 3 (Drosophila)	-1
NAT6	24142	ENSG00000243477	N-acetyltransferase 6 (GCN5-related)	-1
NAV2	89797	ENSG00000166833	neuron navigator 2	-1
NCLN	56926	ENSG00000125912	nicalin	-1
NECAB3	63941	ENSG00000125967	N-terminal EF-hand calcium binding protein 3	-1
NES	10763	ENSG00000132688	nestin	1
NEURL3	93082	NULL	neuralized homolog 3 (Drosophila) pseudogene	1
NFATC4	4776	ENSG00000100968	nuclear factor of activated T-cells, cytoplasmic, calcineurin-dependent 4	1
NFE2	4778	ENSG00000123405	nuclear factor (erythroid-derived 2), 45kDa	-1
NFE2L3	9603	ENSG00000050344	nuclear factor (erythroid-derived 2)-like 3	-1
NFIC	4782	ENSG00000141905	nuclear factor I/C (CCAAT-binding transcription factor)	-1
NFIX	4784	ENSG00000008441	nuclear factor I/X (CCAAT-binding transcription factor)	1
NGEF	25791	ENSG00000066248	neuronal guanine nucleotide exchange factor	1
NHLRC1	378884	ENSG00000187566	NHL repeat containing 1	-1
NKX2-3	159296	ENSG00000119919	NK2 homeobox 3	-1
NOD2	64127	ENSG00000167207	nucleotide-binding oligomerization domain containing 2	-1
NODAL	4838	ENSG00000156574	nodal homolog (mouse)	1
NRG2	9542	ENSG00000158458	neuregulin 2	-1
NRXN2	9379	ENSG00000110076	neurexin 2	1
NTRK3	4916	ENSG00000140538	neurotrophic tyrosine kinase, receptor, type 3	-1
OAF	220323	ENSG00000184232	OAF homolog (Drosophila)	-1
OAS1	4938	ENSG00000089127	2'-5'-oligoadenylate synthetase 1, 40/46kDa	-1
OR7G3	390883	ENSG00000170920	olfactory receptor, family 7, subfamily G, member 3	-1
OSBPL5	114879	ENSG00000021762	oxysterol binding protein-like 5	1
OTOA	146183	ENSG00000155719	otoancorin	-1
OTOS	150677	ENSG00000178602	otospiralin	1
PACS2	23241	ENSG00000179364	phosphofurin acidic cluster sorting protein 2	-1
PADI4	23569	ENSG00000159339	peptidyl arginine deiminase, type IV	-1
PANX2	56666	ENSG00000073150	pannexin 2	1
PCBD2	84105	ENSG00000132570	pterin-4 alpha-carbinolamine dehydratase/dimerization cofactor of hepatocyte nuclear factor 1 alpha (TCF1) 2	-1
PCNT	5116	ENSG00000160299	pericentrin	1
PDAP1	11333	ENSG00000106244	PDGFA associated protein 1	-1
PDE2A	5138	ENSG00000186642	phosphodiesterase 2A, cGMP-stimulated	1
PDE9A	5152	ENSG00000160191	phosphodiesterase 9A	1
PDLIM4	8572	ENSG00000131435	PDZ and LIM domain 4	1
PDZK1IP1	10158	ENSG00000162366	PDZK1 interacting protein 1	-1
PEA15	8682	ENSG00000162734	phosphoprotein enriched in astrocytes 15	-1
PHF1	5252	ENSG00000112511	PHD finger protein 1	-1
PIGL	9487	ENSG00000108474	phosphatidylinositol glycan anchor biosynthesis, class L	1
PILRA	29992	ENSG00000085514	paired immunoglobin-like type 2 receptor alpha	-1
PILRB	29990	NULL	paired immunoglobin-like type 2 receptor beta	-1
PITX3	5309	ENSG00000107859	paired-like homeodomain 3	1
PLCH1	23007	ENSG00000114805	phospholipase C, eta 1	-1
PLD1	5337	ENSG00000075651	phospholipase D1, phosphatidylcholine-specific	-1
PLEC	5339	ENSG00000178209	plectin	-1
PLEKHB1	58473	ENSG00000021300	pleckstrin homology domain containing, family B (evectins) member 1	1
PLEKHO2	80301	ENSG00000241839,ENSG00000249240	pleckstrin homology domain containing, family O member 2	-1
PLXNC1	10154	ENSG00000136040	plexin C1	1
PNKD	25953	ENSG00000127838	paroxysmal nonkinesigenic dyskinesia	-1
POGLUT1	56983	ENSG00000163389	protein O-glucosyltransferase 1	-1
POM121C	100101267	ENSG00000135213	POM121 transmembrane nucleoporin C	1
PPM1M	132160	ENSG00000164088	protein phosphatase, Mg2+/Mn2+ dependent, 1M	-1
PPP2R2B	5521	ENSG00000156475	protein phosphatase 2, regulatory subunit B, beta	1
PPT2	9374	ENSG00000221988,ENSG00000258388	palmitoyl-protein thioesterase 2	1
PRDM16	63976	ENSG00000142611	PR domain containing 16	-1
PRDX5	25824	ENSG00000126432	peroxiredoxin 5	-1
PRKCDBP	112464	ENSG00000170955	protein kinase C, delta binding protein	1
PRKCZ	5590	ENSG00000067606	protein kinase C, zeta	1
PRMT2	3275	ENSG00000160310	protein arginine methyltransferase 2	1
PRPH	5630	ENSG00000135406	peripherin	1
PRRT1	80863	ENSG00000204314	proline-rich transmembrane protein 1	1
PRRT2	112476	ENSG00000167371	proline-rich transmembrane protein 2	-1
PSD2	84249	ENSG00000146005	pleckstrin and Sec7 domain containing 2	1
PSTPIP1	9051	ENSG00000140368	proline-serine-threonine phosphatase interacting protein 1	-1
PTGER2	5732	ENSG00000125384	prostaglandin E receptor 2 (subtype EP2), 53kDa	-1
PTGER4	5734	ENSG00000171522	prostaglandin E receptor 4 (subtype EP4)	-1
PTK6	5753	ENSG00000101213	PTK6 protein tyrosine kinase 6	-1
PTK7	5754	ENSG00000112655	PTK7 protein tyrosine kinase 7	-1
PTPRE	5791	ENSG00000132334	protein tyrosine phosphatase, receptor type, E	-1
PTPRF	5792	ENSG00000142949	protein tyrosine phosphatase, receptor type, F	1
PTPRN2	5799	ENSG00000155093	protein tyrosine phosphatase, receptor type, N polypeptide 2	1
PTRF	284119	ENSG00000177469	polymerase I and transcript release factor	-1
QRICH1	54870	ENSG00000198218	glutamine-rich 1	-1
RALGPS1	9649	ENSG00000136828	Ral GEF with PH domain and SH3 binding motif 1	1
RAP1GAP2	23108	ENSG00000132359	RAP1 GTPase activating protein 2	-1
RARA	5914	ENSG00000131759	retinoic acid receptor, alpha	-1
RASA3	22821	ENSG00000185989	RAS p21 protein activator 3	-1
RBKS	64080	ENSG00000171174	ribokinase	-1
RBM45	129831	ENSG00000155636	RNA binding motif protein 45	-1
RECQL5	9400	ENSG00000108469	RecQ protein-like 5	-1
RFTN2	130132	ENSG00000162944	raftlin family member 2	-1
RGMA	56963	ENSG00000182175	RGM domain family, member A	-1
RGS10	6001	ENSG00000148908	regulator of G-protein signaling 10	1
RGS9	8787	ENSG00000108370	regulator of G-protein signaling 9	-1
RHBDF1	64285	NULL	rhomboid 5 homolog 1 (Drosophila)	-1
RHBDL3	162494	ENSG00000141314	rhomboid, veinlet-like 3 (Drosophila)	1
RHOBTB2	23221	ENSG00000008853	Rho-related BTB domain containing 2	-1
RLTPR	146206	ENSG00000159753	RGD motif, leucine rich repeats, tropomodulin domain and proline-rich containing	-1
RNASEK	440400	ENSG00000219200	ribonuclease, RNase K	-1
RNF182	221687	ENSG00000180537	ring finger protein 182	1
RNF2	6045	ENSG00000121481	ring finger protein 2	-1
RPH3AL	9501	ENSG00000181031	rabphilin 3A-like (without C2 domains)	-1
RPL3	6122	ENSG00000100316	ribosomal protein L3	-1
RPS6KA4	8986	ENSG00000162302	ribosomal protein S6 kinase, 90kDa, polypeptide 4	1
RSAD2	91543	ENSG00000134321	radical S-adenosyl methionine domain containing 2	-1
S100A10	6281	ENSG00000197747	S100 calcium binding protein A10	1
S100A6	6277	ENSG00000197956	S100 calcium binding protein A6	-1
SAA1	6288	ENSG00000173432	serum amyloid A1	-1
SARDH	1757	ENSG00000123453	sarcosine dehydrogenase	1
SCOC	60592	ENSG00000153130	short coiled-coil protein	-1
SDCBP2	27111	ENSG00000125775	syndecan binding protein (syntenin) 2	1
SDS	10993	ENSG00000135094	serine dehydratase	-1
SEC31B	25956	ENSG00000075826	SEC31 homolog B (S. cerevisiae)	1
SEPT5-	5413	ENSG00000184702	septin 5	1
SEPT9-	10801	ENSG00000184640	septin 9	-1
SERTAD4	56256	ENSG00000082497	SERTA domain containing 4	1
SESN2	83667	ENSG00000130766	sestrin 2	-1
SH2D4B	387694	ENSG00000178217	SH2 domain containing 4B	1
SH3BP4	23677	ENSG00000130147	SH3-domain binding protein 4	-1
SH3PXD2A	9644	ENSG00000107957	SH3 and PX domains 2A	-1
SHANK2	22941	ENSG00000162105	SH3 and multiple ankyrin repeat domains 2	-1
SKAP1	8631	ENSG00000141293	src kinase associated phosphoprotein 1	1
SLC1A5	6510	ENSG00000105281	solute carrier family 1 (neutral amino acid transporter), member 5	-1
SLC22A18	5002	ENSG00000110628	solute carrier family 22, member 18	-1
SLC22A18AS	5003	ENSG00000254827	solute carrier family 22 (organic cation transporter), member 18 antisense	-1
SLC22A5	6584	ENSG00000197375	solute carrier family 22 (organic cation/carnitine transporter), member 5	-1
SLC22A8	9376	ENSG00000149452	solute carrier family 22 (organic anion transporter), member 8	-1
SLC23A2	9962	ENSG00000089057	solute carrier family 23 (nucleobase transporters), member 2	-1
SLC35F2	54733	ENSG00000110660	solute carrier family 35, member F2	-1
SLC35F3	148641	ENSG00000183780	solute carrier family 35, member F3	1
SLC43A2	124935	ENSG00000167703	solute carrier family 43, member 2	-1
SLC9A3R1	9368	ENSG00000109062	solute carrier family 9, subfamily A (NHE3, cation proton antiporter 3), member 3 regulator 1	-1
SLCO3A1	28232	ENSG00000176463	solute carrier organic anion transporter family, member 3A1	1
SLIT1	6585	ENSG00000187122	slit homolog 1 (Drosophila)	1
SMARCD3	6604	ENSG00000082014	SWI/SNF related, matrix associated, actin dependent regulator of chromatin, subfamily d, member 3	1
SNED1	25992	ENSG00000162804	sushi, nidogen and EGF-like domains 1	1
SNORD83A	116937	NULL	small nucleolar RNA, C/D box 83A	-1
SNX20	124460	ENSG00000167208	sorting nexin 20	-1
SORBS3	10174	ENSG00000120896	sorbin and SH3 domain containing 3	1
SORL1	6653	ENSG00000137642	sortilin-related receptor, L(DLR class) A repeats containing	-1
SOX10	6663	ENSG00000100146	SRY (sex determining region Y)-box 10	1
SP140L	93349	ENSG00000185404	SP140 nuclear body protein-like	-1
SPAG7	9552	ENSG00000091640	sperm associated antigen 7	-1
SPEG	10290	ENSG00000072195	SPEG complex locus	1
SPG20	23111	ENSG00000133104	spastic paraplegia 20 (Troyer syndrome)	-1
SPRYD3	84926	ENSG00000167778	SPRY domain containing 3	-1
SREBF1	6720	ENSG00000072310	sterol regulatory element binding transcription factor 1	-1
SSH1	54434	ENSG00000084112	slingshot homolog 1 (Drosophila)	1
SSH2	85464	ENSG00000141298	slingshot homolog 2 (Drosophila)	-1
SSRP1	6749	ENSG00000149136	structure specific recognition protein 1	-1
ST6GAL2	84620	ENSG00000144057	ST6 beta-galactosamide alpha-2,6-sialyltranferase 2	-1
STARD13	90627	ENSG00000133121	StAR-related lipid transfer (START) domain containing 13	1
STK38L	23012	ENSG00000211455	serine/threonine kinase 38 like	-1
SVIL	6840	ENSG00000197321	supervillin	-1
SYT13	57586	ENSG00000019505	synaptotagmin XIII	1
TBC1D8	11138	ENSG00000204634	TBC1 domain family, member 8 (with GRAM domain)	1
TBCD	6904	ENSG00000141556	tubulin folding cofactor D	1
TBX1	6899	ENSG00000184058	T-box 1	1
TBX2	6909	ENSG00000121068	T-box 2	1
TCTEX1D4	343521	ENSG00000188396	Tctex1 domain containing 4	-1
TEF	7008	ENSG00000167074	thyrotrophic embryonic factor	-1
TEPP	374739	ENSG00000159648	testis, prostate and placenta expressed	1
TEX264	51368	ENSG00000164081	testis expressed 264	-1
TFDP1	7027	ENSG00000198176	transcription factor Dp-1	-1
TG	7038	ENSG00000042832	thyroglobulin	1
TIMP2	7077	ENSG00000035862	TIMP metallopeptidase inhibitor 2	-1
TMC2	117532	ENSG00000149488	transmembrane channel-like 2	1
TMEM139	135932	ENSG00000178826	transmembrane protein 139	-1
TMEM140	55281	ENSG00000146859	transmembrane protein 140	-1
TMEM190	147744	ENSG00000160472	transmembrane protein 190	1
TMEM30A	55754	ENSG00000112697	transmembrane protein 30A	-1
TMEM40	55287	ENSG00000088726	transmembrane protein 40	-1
TNFAIP8L1	126282	ENSG00000185361	tumor necrosis factor, alpha-induced protein 8-like 1	-1
TNFRSF8	943	ENSG00000120949	tumor necrosis factor receptor superfamily, member 8	1
TNFSF14	8740	ENSG00000125735	tumor necrosis factor (ligand) superfamily, member 14	-1
TNXB	7148	ENSG00000168477	tenascin XB	1
TOM1L2	146691	ENSG00000175662	target of myb1-like 2 (chicken)	-1
TOMM34	10953	ENSG00000025772	translocase of outer mitochondrial membrane 34	-1
TPCN2	219931	ENSG00000162341	two pore segment channel 2	-1
TRERF1	55809	ENSG00000124496	transcriptional regulating factor 1	-1
TRIM15	89870	ENSG00000204610	tripartite motif containing 15	1
TRIM26	7726	ENSG00000234127	tripartite motif containing 26	-1
TRIM50	135892	ENSG00000146755	tripartite motif containing 50	1
TRIM7	81786	ENSG00000146054	tripartite motif containing 7	1
TRMT1	55621	ENSG00000104907	tRNA methyltransferase 1 homolog (S. cerevisiae)	-1
TRMT112	51504	ENSG00000173113	tRNA methyltransferase 11-2 homolog (S. cerevisiae)	-1
TRPM4	54795	ENSG00000130529	transient receptor potential cation channel, subfamily M, member 4	1
TRPV2	51393	ENSG00000187688	transient receptor potential cation channel, subfamily V, member 2	-1
TSC2	7249	ENSG00000103197	tuberous sclerosis 2	1
TSNARE1	203062	ENSG00000171045	t-SNARE domain containing 1	-1
TSPAN14	81619	ENSG00000108219	tetraspanin 14	-1
TSPO	706	ENSG00000100300	translocator protein (18kDa)	-1
TTC22	55001	ENSG00000006555	tetratricopeptide repeat domain 22	1
TUBB3	10381	ENSG00000198211,ENSG00000258947	tubulin, beta 3 class III	-1
UBE2O	63893	ENSG00000175931	ubiquitin-conjugating enzyme E2O	-1
ULK1	8408	ENSG00000177169	unc-51-like kinase 1 (C. elegans)	1
UNC45A	55898	ENSG00000140553	unc-45 homolog A (C. elegans)	-1
UNC5B	219699	ENSG00000107731	unc-5 homolog B (C. elegans)	-1
UPP1	7378	ENSG00000183696	uridine phosphorylase 1	1
USP2	9099	ENSG00000036672	ubiquitin specific peptidase 2	1
VAC14	55697	ENSG00000103043	Vac14 homolog (S. cerevisiae)	1
VARS2	57176	ENSG00000137411	valyl-tRNA synthetase 2, mitochondrial (putative)	-1
VAV2	7410	ENSG00000160293	vav 2 guanine nucleotide exchange factor	1
WDR90	197335	ENSG00000161996	WD repeat domain 90	-1
VENTX	27287	ENSG00000151650	VENT homeobox	-1
WFIKKN2	124857	ENSG00000173714	WAP, follistatin/kazal, immunoglobulin, kunitz and netrin domain containing 2	1
WISP2	8839	ENSG00000064205	WNT1 inducible signaling pathway protein 2	-1
WNT6	7475	ENSG00000115596	wingless-type MMTV integration site family, member 6	1
VPS13D	55187	ENSG00000048707	vacuolar protein sorting 13 homolog D (S. cerevisiae)	1
WTIP	126374	ENSG00000142279	Wilms tumor 1 interacting protein	1
VWA1	64856	ENSG00000179403	von Willebrand factor A domain containing 1	-1
VWA5B2	90113	ENSG00000145198	von Willebrand factor A domain containing 5B2	-1
YTHDF1	54915	ENSG00000149658	YTH domain family, member 1	-1
YY1AP1	55249	ENSG00000163374	YY1 associated protein 1	-1
ZBTB17	7709	ENSG00000116809	zinc finger and BTB domain containing 17	-1
ZBTB3	79842	ENSG00000185670	zinc finger and BTB domain containing 3	-1
ZBTB38	253461	ENSG00000177311	zinc finger and BTB domain containing 38	-1
ZBTB47	92999	ENSG00000114853	zinc finger and BTB domain containing 47	-1
ZC3H7A	29066	ENSG00000122299	zinc finger CCCH-type containing 7A	-1
ZMYND8	23613	ENSG00000101040	zinc finger, MYND-type containing 8	-1
ZNF20	7568	ENSG00000132010	zinc finger protein 20	-1
ZNF267	10308	ENSG00000185947	zinc finger protein 267	-1
ZNF319	57567	ENSG00000166188	zinc finger protein 319	-1
ZNF503	84858	ENSG00000165655	zinc finger protein 503	1
ZNF598	90850	ENSG00000167962	zinc finger protein 598	-1
ZNF609	23060	ENSG00000180357	zinc finger protein 609	-1
ZNF668	79759	ENSG00000167394	zinc finger protein 668	-1
ZNF697	90874	ENSG00000143067	zinc finger protein 697	-1
ZNF710	374655	ENSG00000140548	zinc finger protein 710	1
ZNRF1	84937	ENSG00000186187	zinc and ring finger 1, E3 ubiquitin protein ligase	1
ZPBP	11055	ENSG00000042813	zona pellucida binding protein	-1
ZYX	7791	ENSG00000159840	zyxin	-1
