# Supplementary material for: Age-associated DNA methylation changes in immune genes, histone modifiers and chromatin remodeling factors within 5 years after birth in human blood leukocytes
Source: Clin Epigenetics. 2015 Mar 26;7(1):34. doi: 10.1186/s13148-015-0064-6 (PMC4396570; doi:10.1186/s13148-015-0064-6)
Supplement: Additional file 6: — Transcription factor genes harbouring age-modified CpG sites within 3 to 60 months after birth in blood leukocytes. [file 13148_2015_64_MOESM6_ESM.xlsx]

## Sheet: transcription factors
Additional file 5. Transcription factors with age-modified CpG sites within 3 to 60 months after birth in blood leukocytes
#	Gene symbol	age-effect	Gene name	PHANTER protein class	Notes on known functions
1	ARID3A	demethylated	AT-rich interactive domain-containing protein 3A	transcription factor; nucleic acid binding	-
2	ATOH8	demethylated	Protein atonal homolog 8	basic helix-loop-helix transcription factor; nuclease	-
3	BATF2	demethylated	Basic leucine zipper transcriptional factor ATF-like 2	transcription factor; nucleic acid binding	Myeloid cell differentiation
4	CBX7	demethylated	Chromobox protein homolog 7	transcription factor; chromatin-chromatin binding protein
5	CASZ1	methylated	Zinc finger protein castor homolog 1	transcription factor	-
6	CREB3L1	demethylated	Cyclic AMP-responsive element-binding protein 3-like protein 1	CREB transcription factor; nucleic acid binding	Immune response
7	CUX1	demethylated	Homeobox protein cut-like 1	homeobox transcription factor; nucleic acid binding	-
8	ERG	demethylated	Transcriptional regulator ERG	transcription factor; signaling molecule; nucleic acid binding	B cell mediated immunity; macrophage activation
9	FOXI2	methylated	Forkhead box protein I2	transcription factor; DNA binding protein	DNA bending
10	FOXK1	methylated	Forkhead box protein K1	transcription factor; DNA binding protein	DNA bending
11	FOXK2	methylated	Forkhead box protein K2	transcription factor; DNA binding protein	DNA bending
12	GATA2	demethylated	Endothelial transcription factor GATA-2	zinc finger transcription factor; nuclease	Granulocyte differentiation
13	GFI1	demethylated	Zinc finger protein Gfi-1	zinc finger transcription factor	-
14	HEYL	methylated	Hairy/enhancer-of-split related with YRPW motif-like protein	basic helix-loop-helix transcription factor; nucleic acid binding	-
15	HIF3A	methylated	Hypoxia-inducible factor 3-alpha	basic helix-loop-helix transcription factor; nucleic acid binding	-
16	HOXA10	methylated	Homeobox protein Hox-A10	homeobox transcription factor; DNA binding protein	-
17	HOXA3	methylated	Homeobox protein Hox-A3	homeobox transcription factor; DNA binding protein	-
18	HSF4	methylated	Heat shock factor protein 4	-	-
19	IRF5	demethylated	Interferon regulatory factor 5	transcription factor; nucleic acid binding	Response to interferon-gamma
20	JARID2	demethylated	Protein Jumonji	zinc finger transcription factor	-
21	KDM2A	demethylated	Lysine-specific demethylase 2A	-	-
22	KLF13	methylated	Krueppel-like factor 13	zinc finger transcription factor; nucleic acid binding	B cell mediated immunity
23	KLF9	demethylated	Krueppel-like factor 9	zinc finger transcription factor; nucleic acid binding	B cell mediated immunity
24	MESP1	demethylated	Mesoderm posterior protein 1	-	-
25	MLLT10	demethylated	Protein AF-10	zinc finger transcription factor; nucleic acid binding	-
26	NFATC4	methylated	Nuclear factor of activated T-cells, cytoplasmic 4	transcription factor	Inducible expression of cytokines in T cells
27	NFE2	demethylated	Transcription factor NF-E2 45 kDa subunit	transcription factor; serine protease; nucleic acid binding; non-motor actin binding protein	Chromatin disassembly
28	NFE2L3	demethylated	Nuclear factor erythroid 2-related factor 3	transcription factor; serine protease; nucleic acid binding; non-motor actin binding protein	Hemopoyesis
29	NFIC	demethylated	Nuclear factor 1 C-type	transcription factor; nucleic acid binding	-
30	NFIX	methylated	Nuclear factor 1 X-type	transcription factor; nucleic acid binding	-
31	NKX2-3	demethylated	Homeobox protein Nkx-2.3	homeobox transcription factor; DNA binding protein	-
32	PITX3	methylated	Pituitary homeobox 3	homeobox transcription factor; DNA binding protein	-
33	PRDM16	demethylated	PR domain zinc finger protein 16	KRAB box transcription factor	Granulocyte differentiation
34	RARA	demethylated	Retinoic acid receptor alpha	nuclear hormone receptor; receptor; nucleic acid binding	Granulocyte differentiation
35	SMARCD3	methylated	SWI/SNF-related matrix-associated actin-dependent regulator of chromatin subfamily D member 3	chromatin/chromatin-binding protein	SWI/SNF complex, chromatin disassembly
36	SOX10	methylated	Transcription factor SOX-10	HMG box transcription factor; nucleic acid binding	-
37	SP140L	demethylated	Nuclear body protein SP140-like protein	HMG box transcription factor; signaling molecule; chromatin/chromatin-binding protein	-
38	SREBF1	demethylated	Sterol regulatory element-binding protein 1	basic helix-loop-helix transcription factor	-
39	SSRP1	demethylated	FACT complex subunit SSRP1	HMG box transcription factor; signaling molecule; chromatin/chromatin-binding protein	-
40	TBX1	methylated	T-box transcription factor TBX1	transcription factor; nucleic acid binding	-
41	TBX2	methylated	T-box transcription factor TBX2	transcription factor; nucleic acid binding	-
42	TEF	demethylated	Thyrotroph embryonic factor	transcription factor; nucleic acid binding	-
43	TFDP1	demethylated	Transcription factor Dp-1	transcription factor; nucleic acid binding	-
44	TRERF1	demethylated	Transcriptional-regulating factor 1	DNA binding protein	DNA bending
45	VENTX	demethylated	Homeobox protein VENTX	homeobox transcription factor; DNA binding protein	-
46	ZBTB17	demethylated	Zinc finger and BTB domain-containing protein 17	KRAB box transcription factor	-
47	ZBTB3	demethylated	Zinc finger and BTB domain-containing protein 3	zinc finger transcription factor	-
48	ZBTB38	demethylated	Zinc finger and BTB domain-containing protein 38	KRAB box transcription factor	-
49	ZBTB47	demethylated	Zinc finger and BTB domain-containing protein 47	KRAB box transcription factor	-
50	ZC3H7A	demethylated	Zinc finger CCCH domain-containing protein 7A	nucleic acid binding	-
51	ZNF20	demethylated	Zinc finger protein 20	KRAB box transcription factor	-
52	ZNF267	demethylated	Zinc finger protein 267	-	-
53	ZNF319	demethylated	Zinc finger protein 319	KRAB box transcription factor	-
54	ZNF503	methylated	Zinc finger protein 503	-	-
55	ZNF598	demethylated	Zinc finger protein 598	nucleic acid binding; ubiquitin-protein ligase	-
56	ZNF609	demethylated	Zinc finger protein 609	-	-
57	ZNF668	demethylated	Zinc finger protein 668	-	-
58	ZNF697	demethylated	Zinc finger protein 697	KRAB box transcription factor	-
59	ZNF710	methylated	Zinc finger protein 710	KRAB box transcription factor	-
