# Supplementary material for: Age-associated DNA methylation changes in immune genes, histone modifiers and chromatin remodeling factors within 5 years after birth in human blood leukocytes
Source: Clin Epigenetics. 2015 Mar 26;7(1):34. doi: 10.1186/s13148-015-0064-6 (PMC4396570; doi:10.1186/s13148-015-0064-6)
Supplement: Additional file 8: — Gene expression levels for five genes containing age-associated CpG sites across 43 tissues from the FANTOM5 project [43]. [file 13148_2015_64_MOESM8_ESM.xlsx]

## Sheet: figure7
Additional file 8. Gene expression levels for five genes containing age-associated CpG sites across 43 tissues from the FANTOM5 project
sample #	short_description	p1@PDE2A	p1@SEPT5	p1@NGEF	p1@SNED1	p1@PTGER4	p1@PRDM16
1	CD133+_stem_cells-adult_bone_marrow_derived_pool1.CNhs12552.12224-129F1	0	3.81681	0	0.2936	68.1153	0.2936
2	CD14+_Monocytes_avr	0.0668481	0.133696	0	0.669069	180.923	0
3	CD19+_B_Cells_pluriselect_donor090309_avr	0.296503	1.13279	0	0	2.98575	0
4	CD19+_B_Cells_pluriselect_donor090325_avr	0	0.200198	0	0	7.94987	0
5	CD19+_B_Cells_pluriselect_donor090612_avr	0	0.986685	0	0	5.70566	0
6	CD19+_B_Cells_avr	0	0	0	0.127424	59.8478	0
7	CD34+_Progenitors_avr	0	7.98905	0	0	142.252	4.8059
8	CD34+_stem_cells-adult_bone_marrow_derived_donor1_tech_rep1.CNhs12588.12225-129F2	0.263384	6.32122	0	0	32.923	0.526768
9	CD4+_T_Cells_avr	0	0.131004	0	0.199674	398.805	0
10	CD4+CD25+CD45RA+_naive_regulatory_T_cells_expanded_donor1.CNhs13203.11793-124C2	0	0	0	0	10.5327	0
11	CD4+CD25+CD45RA+_naive_regulatory_T_cells_avr	0	0	0	0.750195	62.431	0
12	CD4+CD25+CD45RA-_memory_regulatory_T_cells_avr	0	0	0	1.61489	99.0838	0
13	CD4+CD25+CD45RA-_memory_regulatory_T_cells_expanded_avr	0	0	0	0.59991	22.2713	0
14	CD4+CD25-CD45RA+_naive_conventional_T_cells_expanded_avr	0	0	0	0	67.5711	0
15	CD4+CD25-CD45RA+_naive_conventional_T_cells_avr	0	0	0	0.752152	189.694	0
16	CD4+CD25-CD45RA-_memory_conventional_T_cells_expanded_donor1.CNhs13215.11792-124C1	0	0	0	0	43.8507	0
17	CD4+CD25-CD45RA-_memory_conventional_T_cells_avr	0	0.114542	0	0.16868	206.062	0
18	CD8+_T_Cells_pluriselect_donor090309_avr	0	0	0	0.96325	26.544	0
19	CD8+_T_Cells_pluriselect_donor090325_avr	0.0639933	0	0	0.406548	44.7543	0
20	CD8+_T_Cells_pluriselect_donor090612_avr	0	0.315703	0	0.990723	35.826	0
21	CD8+_T_Cells_avr	0	0.204624	0	1.34978	252.169	0.0672022
22	Dendritic_Cells-monocyte_immature_derived_avr	0	0.260684	0	1.20149	50.8945	0
23	Dendritic_Cells-plasmacytoid_avr	0	0.123819	0	0	13.9939	0
24	Eosinophils_avr	0	1.9389	0	0	289.15	0
25	granulocyte_macrophage_progenitor_donor1.CNhs12519.12131-128D7	0	1.27747	0	0	99.6423	0
26	Natural_Killer_Cells_avr	0	0.042781	0.0656769	0.597469	197.092	0.151239
27	Peripheral_Blood_Mononuclear_Cells_avr	0.457305	2.32135	0	1.09472	117.431	0
28	Whole_blood_ribopure_donor090309_avr	0.169149	51.4669	0	0.634644	44.9098	0
29	Whole_blood_ribopure_donor090325_avr	0.324797	15.1263	0	0.530478	42.4418	0
30	Whole_blood_ribopure_donor090612_avr	0	37.5336	0	0.264375	35.3303	0
31	Astrocyte-cerebellum_avr	0.191121	4.05657	6.87506	8.32593	6.16578	2.15629
32	Astrocyte-cerebral_cortex_avr	0.095412	4.40043	0.418948	0.456633	1.74343	23.8197
33	Neurons_avr	3.9178	4.04023	3.13604	0.0558388	0.83985	6.07634
34	brain_fetal_pool1.CNhs11797.10085-102B4	41.9189	53.8957	81.8417	0	3.99228	7.98455
35	occipital_lobe_fetal_donor1.CNhs11784.10073-102A1	17.3929	6.55386	22.4344	1.26036	0.504143	3.27693
36	parietal_lobe_fetal_donor1.CNhs11782.10072-101I9	10.9395	4.3758	36.6473	1.09395	0	1.09395
37	temporal_lobe_fetal_avr	20.9213	18.5182	41.6306	1.54999	0.306073	6.57429
38	brain_adult_avr	30.1733	177.863	149.352	3.7732	1.71148	1.98978
39	cerebellum_adult_pool1.CNhs11795.10083-102B2	1.47774	28.3726	3.84212	4.72876	0.295548	0
40	frontal_lobe_adult_pool1.CNhs10647.10040-101F4	38.4297	190.629	128.078	2.40581	1.64608	3.29216
41	occipital_lobe_adult_donor1.CNhs11787.10076-102A4	52.5098	208.603	156.709	1.64093	0.615349	2.25628
42	parietal_lobe_adult_pool1.CNhs10641.10034-101E7	33.3567	165.452	128.544	2.4098	1.45856	2.72688
43	temporal_lobe_adult_pool1.CNhs10637.10031-101E4	47.3221	318.54	196.223	3.87551	0.951881	3.1956
